# Supplementary material for: Physical observables to determine the nature of membrane-less cellular sub-compartments
Source: eLife. 2021 Oct 22;10:e69181. doi: 10.7554/eLife.69181 (PMC8598233; doi:10.7554/eLife.69181)
Supplement: Figure 2—source data 1. [file elife-69181-fig2-data1.zip]

Archive with 27 entries (26 files):
- Fig2B_PBM.csv
- __MACOSX/
- __MACOSX/._Fig2B_PBM.csv
- Fig2F.csv
- __MACOSX/._Fig2F.csv
- Fig2B_LPM.csv
- __MACOSX/._Fig2B_LPM.csv
- Fig2G.csv
- __MACOSX/._Fig2G.csv
- Fig2D_1.csv
- __MACOSX/._Fig2D_1.csv
- Fig2D_2.csv
- __MACOSX/._Fig2D_2.csv
- Fig2A.csv
- __MACOSX/._Fig2A.csv
- Fig2E_2.csv
- __MACOSX/._Fig2E_2.csv
- Fig2E_1.csv
- __MACOSX/._Fig2E_1.csv
- Figure2H.txt
- __MACOSX/._Figure2H.txt
- Fig2Cred.csv
- __MACOSX/._Fig2Cred.csv
- Fig2Cgreen.csv
- __MACOSX/._Fig2Cgreen.csv
- Fig2Cblue.csv
- __MACOSX/._Fig2Cblue.csv
