# Supplementary material for: Physical observables to determine the nature of membrane-less cellular sub-compartments
Source: eLife. 2021 Oct 22;10:e69181. doi: 10.7554/eLife.69181 (PMC8598233; doi:10.7554/eLife.69181)
Supplement: Figure 2—source data 1. [file elife-69181-fig2-data1.zip › Fig2B_PBM.csv]

0.0285426996011861	-0.0815155141547034
-0.00980161839831077	-0.0140362829188833
-0.014074072055956	0.000172800140498506
-0.056058919828624	0.0397921298420167
-0.0386611112604426	0.0376711165870288
-0.0106902112131382	-0.040312369461886
0.00880576735633955	-0.0210575193684139
-0.0347011110635951	-0.0359707702278769
0.063774710600011	-0.0102097999151326
0.0125718985671027	0.0421682263620623
0.061070354681467	0.0125616771529333
0.0242706302069971	-0.0120474604346434
0.111907586043805	-0.0666027439185325
-0.0322707486324859	-0.0342659445931213
0.0686679005261015	-0.0422489291425155
0.0112043927147781	-0.0248319134597946
0.0714485100201012	-0.0376416753212814
0.128092569157424	-0.0627187702228164
0.10275384880172	0.12521712016806
0.0253398106516202	-0.0165623888437322
0.0083075373898548	0.0287868002261603
-0.0105903024767466	-0.0449539321512277
-0.0414893111355257	0.0118838376043914
0.057633149148164	0.025799779888575
0.0123429566098776	-0.0187057445319016
0.184033799714767	-0.245502503006015
0.0037025760354905	-0.200195730719155
-0.096409585463677	-0.162407139496101
-0.17398212972615	-0.252568113220258
-0.0498269778540391	-0.180604469707924
-0.0301975587231952	-0.0423305226716781
-0.0685274494656748	0.101234245816209
-0.195808714994157	0.115434093125716
0.136732543526275	0.00819030418400719
0.187574211803317	-0.0320167264886447
0.056928659867672	-0.0605487214171682
0.01578991943537	-0.102242862066012
0.00894066011950155	0.00177313981171012
-0.0300377804754785	-0.0639449191371046
0.0350454847018904	-0.0940130512481699
0.0186552306504539	-0.0585538157046963
0.10962942505841	0.118982235970014
0.329557239741963	0.18564705183724
0.274879614882194	-0.0335411856580458
0.384063915039233	-0.0793296882378479
0.285171193182111	0.0671289506978681
0.133338125036682	0.0300838381140877
0.188687722316263	-0.297767014514296
0.0887597652889588	-0.0662423930049885
0.0750929400440585	-0.0656540414050832
0.0588960345153934	-0.01028346667048
0.0970907194392198	-0.104563888190538
0.00154158084071054	0.00912897295965855
-0.00926890545494058	-0.00585146468409126
0.0717168906732723	0.0207162771148937
0.023140360762463	0.0523844098220197
0.12331654302911	0.0314113095337534
0.0893768053928665	0.0363322411646818
0.0283736115332065	0.0849531689200829
0.00716207493786082	0.00667809010477066
-0.059739577079978	0.0773834834364735
-0.0242153568819253	0.101096955466758
-0.0864469556023432	-0.0225687490565638
-0.301246336682485	0.0205593556101166
-0.193390254410038	-0.0757645477313487
0.0538759517989422	0.0335309865398423
0.135386915963924	-0.0956892958290557
0.211473250953755	-0.220356401574459
0.0359285770130533	-0.0118145544575451
0.188258212418541	-0.0896291872985236
-0.056276738693596	-0.143724019624644
-0.0127964022325296	-0.0510847221408618
-0.0251436655489359	-0.118530960587538
0.0255686543316438	-0.108359927701126
0.0396887156030436	-0.0599639475145391
0.0141613629034043	-0.0379190159145588
0.00818750890716408	-0.111138376910845
-0.0465789599136924	-0.0444079012856778
-0.00840626476544063	-0.0573411453115897
-0.0419980268009221	-0.0363925161727858
-0.0535945536051877	-0.048869937331963
-0.0535962916816272	0.0358132030094733
-0.0655259138110826	-0.00258920424164925
-0.0407903114280582	0.0836102575168788
-0.152054962878163	-0.00122955089158944
-0.095557701408191	-0.0544210900841723
-0.0782060849225129	0.0216671900610868
-0.388120740988178	-0.108547901876321
-0.406898958670622	0.158210776753898
-0.0928008807311008	0.0451564712156164
-0.28334449220442	0.0815815582722969
-0.423944690394241	0.00128832177147021
-0.417747952330439	0.202320340560937
-0.233171431733857	-0.324857640676759
0.273526111855435	0.0333135135889307
-0.289292673262647	-0.0114270278566363
0.413217148484857	-0.114837382538665
0.333369107250998	-0.156174895394033
0.14330401778392	-0.29295789009309
0.379553168201649	0.117804956888766
0.244037053410125	0.14963482962871
0.256928712205849	0.147599253480037
-0.00480535327498037	0.253251578886957
0.0966183572680495	0.145402095307639
0.390050506396755	-0.0333759872209115
0.413608040876225	0.0362661645099779
0.284394740275176	0.0191010634364378
0.364476162113303	-0.208463295602236
0.0723838528906306	-0.321307886057145
0.355160408873276	-0.261322762627417
0.313954488935485	0.00989131882083853
0.149838717969588	0.291905229574753
0.209914999737387	0.341205977584625
-0.162233107806137	0.362072029864613
-0.04539184736237	0.224391303214161
-0.179248306987491	0.206788508355947
-0.0427356354715851	0.101535486155168
-0.0331577413070462	0.21504212868235
-0.0329728615774317	0.0874821899243402
-0.132583909243408	0.172317803899853
0.040537545976182	-0.202857585280798
0.130857395107831	-0.154212863597737
0.232521501466522	-0.342998711223938
0.183526067442424	-0.476324725596135
0.00330846678283717	-0.306355165271955
-0.158242729190945	-0.13886109223762
-0.490020535425061	-0.0312036714103792
-0.440495234046915	0.133791987659207
-0.144150534002629	0.321590469676336
-0.0799675593742612	0.0833143371369782
-0.20364240227745	-0.196816146017014
-0.195033880557758	0.0711805551189597
-0.394759944368934	0.134134860678322
-0.255756854904224	0.00252506471719078
-0.0768815939543839	0.0426363938349821
-0.0841024161708751	0.16888179786676
-0.128766800709817	0.371227106714
-0.336047863647852	0.193699194105591
-0.195740371957475	0.103544153053137
-0.207373960637626	0.433992668778508
-0.0531928424667824	0.506138704827174
0.139776297371089	0.333496228715182
0.115560988105526	0.103852516631218
0.0049084486287095	0.188359649966271
-0.0231755824227278	0.0233144177888089
-0.0560024220429459	0.0559654291210002
-0.0309662094926157	0.0686810720283097
-0.0223763627057281	0.0131356110310131
-0.0227621749777221	0.0415629719411338
-0.00714784166233617	0.0116677304971256
0.0458645066627766	0.088693099666285
-0.00224158077084148	-0.0954705620418486
0.1808740220269	-0.15343400301703
0.149103651343104	-0.0650198869048367
0.266864457873986	-0.401023054519128
0.106524071191329	-0.445483159165044
0.351755969388379	-0.0838487806439989
0.338033657427478	-0.273355710799941
0.228138850825549	0.345286523059517
0.22309233050688	0.396037734941227
-0.0688307750904604	0.506478859441655
-0.223502597598641	0.393055996387959
-0.233064902060336	0.355819915843418
-0.140696577800701	0.447261342572452
-0.193777773230699	0.201065828068051
-0.0860252481680357	0.0135078795664707
-0.0368914093910063	-0.0148734281466179
-0.000259156232078814	0.218937594716113
0.0371069049890816	-0.00310591948050625
0.104868096718351	0.0315052085696523
-0.0176873139772417	0.0755284859563553
0.0300387921065839	0.0963398546515192
-0.0625723278757202	0.0440679398357394
-0.0520642503494209	0.0107342227828598
-0.0894834918617387	-0.046843925280109
-0.0655321401722026	-0.00841723530570614
-0.0379087745467496	-0.00692207235101951
0.101397480866011	-0.197882825713516
-0.00657305000513627	-0.114490844452328
0.0126153000410466	-0.0470063854286148
-0.0229466649238624	-0.100886574891431
-0.136224883987654	-0.446213669326122
0.000921204595814584	-0.270905060536635
0.15752511342491	0.0247068054221756
0.0262355494339669	-0.0459492891558131
-0.0398633251560328	-0.0051635887183753
-0.042521593870437	0.0611292727233025
0.0381066061038207	-0.000437885053198276
0.0113162384305436	0.0284622051441018
-0.0363154251179593	0.00433183121899491
-0.0444496556677758	-0.0368558022599237
-0.0934772145897689	0.0104430724827163
-0.0992641298603794	0.0448006811107419
-0.07258104107334	0.0279201763010205
-0.0708776069836751	0.0731865700829876
-0.0418395274879276	0.0539189630687947
-0.00883474657067383	0.0952503386425102
-0.0173769404587637	0.0615117125253888
-0.046019446330576	0.10976612886682
-0.00139827810466518	0.0499843542817337
0.0244969971810362	-0.0356543473579311
0.0478327301971476	-0.0561053367466063
0.0353906433938162	-0.0591570857970083
0.023076312938404	-0.0366752091039978
-0.0181211226007224	0.0575265440806496
0.0788744325167864	0.00102583878941604
0.0297113350435595	-0.0222741841269103
-0.00134543748681525	0.0118046624022946
-0.00854377097916905	0.0284515534979202
-0.0208610780972668	0.0357093560655832
0.185759015654859	-0.0228779112853938
0.0204203254970842	0.0130792521295184
0.0126287661096802	0.038903095779293
0.0324759972868018	0.05367279149992
0.0302551534483373	0.0477656808677384
0.0117786782745997	0.0464365506088531
0.00158620494220905	0.0792076537826202
-0.0145497590294622	0.0407563673146302
-0.0849643507299925	0.0773562630445346
0.0568414447821649	0.0360991396666848
-0.00939800518759844	0.0716047115605245
0.0518107820441917	0.0244209426852507
0.0701961211010087	0.0755346471444338
0.0861670344051016	-0.0653104290478646
-0.119800547942284	0.293147208147612
-0.214141973822709	0.40525059460568
0.343976788095689	0.332721412951048
0.249212585408302	0.363983692236719
-0.149608588393846	0.278233511054671
-0.0460319973705412	0.153496836588703
-0.183002848878391	0.471976527331206
-0.278547418011462	0.330815970936946
-0.233717541104089	0.343002172204181
-0.275197344817897	0.260830972702995
0.239857398463027	-0.145719822965313
-0.0536540764989039	-0.396502663902309
-0.114116203349031	-0.45878613594992
0.0120802251468896	-0.267192888692938
0.1206589622514	-0.030775337441136
-0.0387045542213445	-0.0419672855107152
0.0185561066178195	-0.000951469432677095
-0.00171413989562416	0.0327738495599881
0.0703394215401847	-0.0466227782917969
0.0594777319956584	-0.0130855264104044
0.0753196939028463	-0.0842246930456275
0.0300422212480594	-0.00276434905157241
-0.011371511055315	-0.0539198586021248
0.0304177460458912	-0.104785983235631
0.00500880406839632	-0.0642753167558862
0.00221115811137213	-0.0802696465053593
-0.0204134957098229	-0.0801366487257897
0.0615865717820575	-0.0122277957502413
-0.0411213851358394	-0.0417179926888161
-0.0371683201430252	-0.0412537933730288
0.0743302102196204	0.0116180820414973
0.0692280449154269	-0.0308797441593915
0.052486203656377	-0.045071078880461
0.0280413980001701	0.0554100271666858
0.0181198115220084	0.0230688090753824
-0.00512868274172102	-0.0144193470819575
-0.0205054015497839	0.016575439410814
-0.0608276163982024	-0.0836785997911663
-0.0694682821871846	-0.021086586164754
-0.207650876374818	-0.194251120217021
0.32678144628388	-0.323572569253698
0.180511773192621	-0.157627966298203
0.355252410032687	-0.0221011319602325
0.348403165301512	0.100382888097255
0.158416179716685	-0.182230314560704
0.400427232591786	-0.168943165889809
0.410419700254669	0.0573783596357272
0.260977966938779	0.0177336493186775
0.467325377984368	-0.0654214460249901
0.209658686950821	-0.267973911204127
0.241162136045354	-0.244583038525279
0.244225849202554	-0.265309685344272
0.336516884338037	-0.0113365066771775
0.357646219241443	0.137711971205699
0.161264433874036	0.222826088898122
-0.115278054340349	0.21907696487483
-0.323033489996454	0.332666883449187
-0.243132501840393	0.256622907862097
-0.0624909132677532	0.516599043776914
0.194506401613468	0.31287913862336
0.196307812283143	0.442140352252118
0.369714004649477	0.127755172594897
0.209466954064936	0.197165280406818
0.0665440439556708	0.379104986180718
-0.0428309931255067	0.336937577473341
0.0717423650784991	0.484208530517714
0.112888251721232	0.434063439454328
-0.0342123240719552	0.365391902690436
-0.0735469561726274	0.0113864786212361
-0.0207327146515495	0.0866310682099687
-0.0602015422237905	-0.0151264644454904
0.0346329249109712	-0.0153321323411767
-0.014122846084722	-0.0468213837803826
-0.00754113984588812	-0.0145953009055777
-0.0500053498522136	0.0178192872137812
-0.0842476976776125	0.00381224911062948
-0.115485508800479	-0.00742031196519058
-0.074167524828057	-0.0280634878015431
-0.0880534298182583	0.0112825517220552
-0.120504819057406	0.0821271587334137
-0.0113784672386253	-0.00156826506820399
-0.0534974829090013	-0.04743969420991
-0.00152003467273529	-0.0272572127792949
0.0170783417535473	-0.431973218913846
0.430786057669016	-0.0898403153512916
-0.179473364963791	0.332957837504192
-0.202388147323525	0.251160536097374
0.00638838548264681	-0.0613587328726871
-0.255649672467378	0.306083553858653
-0.261969185292725	0.345183037203134
-0.226399096575691	0.391757365001318
0.0682761962767983	0.54710138095257
0.118907776287859	0.501260418656456
0.0556571036936682	0.31893974584338
0.169717504858891	0.390656216251118
0.12727019863072	0.208268514355232
0.374679034404738	0.18101261562734
0.259450679998809	0.283298831415166
0.244609010991296	0.128938751047324
-0.48109376162659	-0.0945177896534165
-0.532177933900581	0.0241535065320487
-0.413188526389617	0.109823131956766
-0.388052797397408	0.188702038341759
-0.118055094417596	0.289583418364975
0.012649296369665	-0.482390819106799
-0.299264464130022	-0.26218933529472
-0.232310071639165	-0.127151361502902
-0.246803622696331	-0.169045053077271
-0.216658927069165	-0.291652892200523
0.0237948772389806	-0.497979819530214
0.0343826696570391	-0.0162156715238798
-0.00118458927387351	0.106806000497941
0.0972290322452659	0.0476025619831156
0.018315451641376	0.00512499454068493
-0.0697359935402463	0.0208758775968322
-0.061028067812436	-0.0231763865098654
0.334554053418978	-0.0352420611006938
0.241075604740984	-0.3065670316567
-0.467859162982486	-0.0700228123253075
-0.481723036991371	-0.0475784167236193
-0.439887692302001	-0.0342424158519381
-0.406446874073062	-0.0742074419429566
-0.0857716947457939	0.094152437949868
0.0826629222921357	0.253135749492844
-0.05916525209046	-0.130044461041448
0.0231454726940732	-0.375107816985845
-0.137581897882149	-0.331291819937209
-0.224571396721389	-0.34863200048766
0.0840035682066727	0.115364282051246
-0.0501409558375561	0.347241137057582
-0.0454527386193379	0.42635498018984
-0.0954261726564481	0.368005404871442
-0.227292788236808	0.385794208527103
-0.0765562676123454	0.334415507491267
-0.148152748155186	0.327732722244018
-0.0128855958878474	0.151582731409302
-0.00322435738092523	0.0138116573653347
-0.0325351619126927	-0.0246220898552554
0.0611822872631453	0.00476619880079227
-0.0389465958620051	0.0153790123944022
0.0200467949170128	0.0103876498378662
0.0563978336635843	0.040944448272453
0.017028824656236	0.0609375724542758
0.00194785466382603	-0.000225670927531965
-0.0388517186043886	0.00303058169204194
0.016404359469247	0.0151210854870284
-0.00509504723900069	0.0263154136397779
-0.000100527461055076	0.00288255648283526
-0.0110739901078565	-0.0105058127540465
0.0144837095370645	0.0174281399948707
0.0435402787940587	-0.0116322459820819
0.0324545248887091	-0.0166975029653745
0.0438897273411951	0.0515590526063897
0.0552221494364139	-0.0316034537493236
0.082247455284352	-0.0515874667506981
0.0616398457158787	-0.0652353872833692
-0.0773342106633089	-0.410576835141604
0.117179107056641	-0.416550402304065
0.313792137852014	-0.198288625762314
0.0124246364542718	-0.375198662333879
0.0981775129482108	-0.464863564577277
0.309674144173807	-0.25066014984835
0.0128920255865532	0.051014979047215
0.0641791735502972	0.101180453034983
0.0397890508806479	0.111561288646518
0.0708712059404514	0.0249725064127724
0.0634037303051318	-0.107368761879006
0.182853370571282	-0.119762830041754
-0.246697304661994	-0.282431660590288
-0.281838724265644	-0.377337739690823
-0.415888920248053	-0.203373203302626
-0.391104000333906	-0.0788594400815238
-0.459861198228992	0.0272280216463329
-0.417246817299479	-0.215106509447468
-0.00387749595688492	-0.195679754542017
0.0726277461217463	-0.304536217391508
-0.122878445422818	-0.0280047382631327
-0.316833705267928	-0.044559622114766
-0.273820640853354	-0.309534187699184
-0.330491442642475	-0.0344922654217299
-0.0820015053056849	0.264628288716603
0.0299873566690281	0.24297579896507
-0.409513515237413	0.182270194898224
-0.326595679233864	0.265663224058349
-0.33295872795508	0.0733501646870736
-0.492364878946342	-0.100961881114155
0.187655846368698	0.295396667002454
0.0804936193793779	0.0311811487313788
-0.0205549906765724	0.0491072461576652
-0.0030329599647903	0.111759492140626
-0.0801420793407795	0.233015679100756
0.0849990473560014	0.418041939983363
-0.274846960898596	0.224179841945442
0.357456236164274	0.0720760980693532
0.145753570607275	0.137782307231631
-0.0978307110044285	0.428690162187354
-0.352516721592744	0.184225867579599
-0.43757747503959	0.0798766929256541
-0.285716268795651	0.412281304934459
-0.339438349931848	0.2326783957102
-0.423478719508812	0.0890081071090587
0.224382042507741	-0.347662848772378
0.0584895361597726	-0.434693200042841
0.354674489447321	-0.0929447298970263
0.0348581283090894	-0.305592928345027
0.363007205124297	-0.216448301850784
0.232534264127163	0.0349306658577302
-0.000149427364348666	0.163980873506554
-0.102506813646445	0.274381015739891
-0.0422624916263561	0.4856456728661
-0.172900222643164	0.353726610595823
-0.257290277571853	0.257779846265377
-0.362648020447231	-0.056759392637216
-0.33407223042454	-0.19445981725045
-0.0407409589609922	-0.0890366546760322
0.443503284860664	0.00217190206813827
0.252067040855023	0.139727990144593
0.254687777709122	0.267033210430423
0.178703447094298	0.37337669529789
0.0137694132296268	0.321094034407187
0.0515199491568297	0.180442752842993
0.110494400341986	0.205852125271882
-0.123785372065582	0.035904160166227
-0.0359704060351233	-0.0551493952080169
-0.00192135521651343	0.0273587839188127
-0.064454538211232	-0.0803908818383174
0.00486672614483673	-0.0764130946497971
-0.0055969604584551	-0.0227946872217862
-0.0143548022452658	-0.0887079213338385
0.00269559411989181	-0.0329594068355746
0.0273963884933252	-0.0561914575765478
-0.0775271096147684	-0.378909884443357
-0.222751896764725	-0.169812121803209
-0.0533401761066226	-0.0463483783625487
0.093054200300235	-0.0424146781803417
0.0737614374038225	-0.0328777674454463
0.00788815224793304	-0.00921860381488847
-0.0255547583086419	-0.0261698159481124
-0.14091398539024	0.00460728788348499
-0.070856436174468	0.0354544888886235
-0.011655708205593	-0.0135948452330644
0.00388785406774995	0.0485843541517215
0.0394313205395795	0.0145217197689392
0.0379833291312407	0.0172453998449367
0.030573633555802	0.0563315325822278
0.0510812133275172	-0.0228767360790924
0.0624328412023686	0.0254158263803267
0.0536778084137353	0.0463263214634934
0.0438023111573014	0.064045325995249
-0.00471050458811519	-0.0413740149416441
0.0368476188974589	-0.0174819853365578
-0.0182122866394853	0.0500927256236141
0.00257991423387926	0.0511846808643125
-0.00599115106851633	0.0142260404722879
0.0690515104469739	0.112456676144916
-0.0305415015797064	0.0958941551539447
-0.0617499109888355	0.0679601888320381
-0.0814472294479932	-0.0121892812871364
-0.102505310921797	0.0293400542686754
-0.456353332637346	0.0847205042349586
-0.472573444082646	0.177760495975167
0.168499770587242	0.304475548731243
0.237865033900274	0.325040203252363
0.372308693272342	0.127902506930999
0.35421258566823	0.256367761053841
0.419875189247095	0.188300059548198
0.452337376595134	0.0792411213120487
0.322407692121953	0.202387099234694
-0.314904471780663	0.124508890920018
-0.303660336017217	0.318167468622064
-0.293086390428454	0.0481025688533692
-0.099647398858105	-0.234624222186803
-0.213211421576364	-0.195060919828024
-0.453998538850208	-0.217691494182357
-0.201099498244575	-0.366821434803312
-0.292713661588838	-0.338502509018721
-0.122555002610205	-0.232196324386473
-0.34360898176765	-0.133060761730989
-0.14893777990411	-0.22882457621132
-0.203577909312944	-0.31505500793414
0.137404449520777	-0.437631182021693
0.100602476246902	-0.375817628792391
0.220647612706017	-0.231060171509411
0.383316995315073	-0.260690632175452
0.234901706112651	-0.334818028134584
0.128538957460083	-0.334662552750469
0.167729249047462	-0.429671771761849
0.372170258797718	0.160973567247774
0.11602154326219	0.14014425924348
-0.0804804244110138	0.235057098732847
-0.339327020606467	-0.141286096319644
-0.124560820903026	0.0264335539281769
-0.443119398991636	-0.233452533762103
-0.274768303274623	0.0110723933934826
-0.164241332917024	0.198745959731843
-0.331347171702679	0.16276313960033
0.0179418505706006	0.292554429669723
-0.0464758378393677	0.292119562183595
0.0758011111416216	0.0349227282142311
0.122529070075518	0.15477468884044
0.327677570779519	0.0709388000907604
0.304661328091222	-0.204291899974159
0.139823014067456	-0.394933352064059
0.157589405277568	-0.404233862229866
0.151142004691727	-0.242084027380368
0.359594427661839	-0.255700510681086
-0.364168718484597	-0.145111058510659
-0.480563846679477	-0.157929752719843
-0.288492346702943	-0.343756266750208
-0.363642838179795	-0.272303147606031
-0.114856510822083	-0.271323447124409
0.330874247503373	-0.127075654216428
0.250591998373333	0.24672670941975
0.094632793686723	-0.0669182957561809
0.374956640220031	0.0578297908172904
0.297377434277102	0.377999572769951
0.216368080206018	0.31297117221051
0.340412435489297	0.330500160456159
-0.131591662278415	0.00899977872898697
-0.196434905851077	0.164002411497503
-0.401998849332505	0.162605358314499
-0.39981880705499	0.0373276069899619
-0.227437626914746	0.387879971822955
-0.0321329165575321	0.461980913414676
0.285946753585963	0.410054265031445
0.348182482901783	0.331362455260953
-0.0640400250134426	0.0113484571882028
-0.104562585912216	0.203298157141481
-0.0515631836043247	0.0909181202121302
-0.171755189307854	0.10625768038461
-0.186995429101291	-0.0747024016644513
-0.156015344688315	-0.0909257416526897
-0.233072600040923	-0.276513831572867
-0.0574230172539429	0.00361345565472932
0.15746332114358	0.217965437353991
0.234649165243758	0.33464755297074
-0.0513323831420031	0.480857419398373
0.0742435147446083	0.349474833615958
0.205999332467752	0.275190507258643
0.233344074172396	0.409479725140483
0.081519289040894	0.168332436152104
0.321360982859167	0.0192523646295341
0.423102825890535	-0.0283981223311206
0.376258682456453	0.272936762019863
0.27203550484948	0.261692107854374
0.344524405708053	0.00288949157653161
0.30516352166003	0.156260080782334
0.0558765974586621	0.326147244983705
-0.111374179569209	0.410502026702912
0.00737386980078666	0.396323722588134
-0.172349649567842	0.262877530680658
-0.0829006968428651	0.223805469952844
-0.146527564895766	0.321056857235445
0.166808264379541	0.0427569159153582
0.433880339825171	0.016020959482681
-0.00641238229703674	0.258471456355289
0.0877964782916082	-0.00953915870975404
0.00341620751224112	-0.0129492132141281
0.0564995582741308	-0.050635400466736
2.75315470270598e-05	-0.0774253134474173
0.126903731088992	-0.201935057349181
0.318102310675436	-0.361721847230116
0.161638651805484	-0.269511227139711
0.226588407839951	-0.315894860450671
0.0219694769310869	-0.0698950020928157
0.00892327818508407	-0.0485930747388084
-0.0110579661132716	-0.0227184799498009
-0.06756131447644	-0.0185175701921279
-0.0314512861662522	0.0327697246077642
0.00761186833999794	0.0305456870645285
0.0438491192327375	-0.0545660268535332
0.012658421133115	0.0233417929831346
0.0514314745206757	-0.0247229952140641
-0.0207143309072664	0.0620056432348449
-0.0199008351068474	0.0146641159388702
-0.0724487267118316	0.0158706803563976
-0.0870813986189804	-0.10042630184049
-0.126102691263802	-0.0911923506783205
-0.221171771488263	-0.0241404694360632
-0.31885084170426	0.0546734246955355
-0.501773696313585	0.0718228290142681
-0.418353537792333	0.0680922563957495
-0.121166619271785	0.297340882831197
-0.337754247979361	0.203745267012916
-0.290652048484162	0.206240293897963
-0.302823037297647	0.227681501164212
-0.135375766617565	0.192484230312512
-0.0977083605820662	0.460309777399921
-0.287631923453377	0.339430361915278
-0.0077208253374826	0.24626696617775
-0.0913987857885658	0.405920201750175
0.1154652999772	0.120796824512655
0.282232541451894	0.347690352209591
0.0707566785811104	0.05058583684156
0.0164744167101265	-0.0309925829390566
0.051526262371011	0.0369413932230174
0.06370866827233	0.039765407674237
-0.00723162256705189	0.0637662770485415
-0.0256808830218427	0.033621410725394
-0.0175009659196027	0.0700400727511252
-0.0818917716125442	0.0281829135506423
0.0152093785551437	0.0548477408854045
-0.0081816425641455	0.07126981821938
-0.00018721164043589	0.000601937516035017
0.0615246286093462	0.00984417704622118
0.0196277999749146	0.0742089647754828
-0.0183308026484804	-0.0001183128387258
-0.0356833321055404	0.0222412145523939
0.0562573891564346	0.0536304792593673
-0.00975771381686113	0.0110283654793784
-0.0175130232630582	0.00939616189681659
-0.0249193077042003	-0.0183216839528928
0.0206020193849538	-0.0470320339468149
0.0117072487449523	-0.0251734242928034
0.0497250221229562	0.00630077820111768
0.0299480408116279	0.0693840358163387
0.0454556914590298	0.0826246257877621
0.0791639685602555	0.159657529264732
-0.0805666131113117	0.0520013995111923
-0.0874930409579187	-0.0136115986393067
-0.088842869317457	-0.0225283493283919
-0.0424491353262264	-0.114262606074608
-0.0720972150313778	0.00304671689484581
-0.097022797037794	-0.0171119931862695
-0.0467978682257583	0.0652728896139315
-0.131164395076099	0.00122574291954352
-0.138446003525459	0.024767378626349
0.246468514929678	0.17188763363718
0.395346813742068	0.309880938821783
0.480041500147311	0.0866058531752978
0.408275356603128	0.0937186969157904
-0.182844091986425	-0.112237623426676
0.0465054380288695	0.00674940619883681
0.0698066637478812	-0.00627271469825493
0.0344341526616388	0.0650332680470086
-0.0412426822541676	0.0333574077668406
0.0511569014345946	0.0522610582590993
-0.0533035193637748	0.0498690548462948
-0.00318366319361058	-0.115673970101873
-0.02850785400546	0.0295377752248674
-0.0515615439230735	-0.0314184843450974
-0.0808662278211374	-0.0346100105741553
-0.0929223575136222	-0.0170005738541599
-0.0800476228804185	-0.0265429350342713
-0.0201280723849005	-0.107596483238345
-0.480143844699674	-0.00703534072927049
-0.331237612639454	-0.190801935460685
-0.201297980874097	-0.0806433746685198
-0.152372997757931	-0.227458994351128
-0.28849662449767	-0.261475482472237
-0.242264321165483	-0.395365522996764
0.100182326076557	-0.162672591179063
0.181459895652541	-0.414898550225608
0.0849245849257372	-0.080268570513448
0.0736720588418537	0.0300801710702665
0.0265857701186496	0.162747275578948
-0.043150532453317	0.0459049238700181
0.00765868417909486	0.0889287927161315
-0.151884662245699	-0.290213013696041
0.0303616428584612	-0.0889766310952323
0.0606181530458476	0.0306811117308078
0.0508733305902291	0.0168291117057391
0.0389938279671508	0.0309341772802795
-0.0209777133375279	-0.0493546818558519
0.0167412055271469	0.0218484684779795
-0.0185165994896358	0.00865061127286985
0.00446536428267342	0.123648589396425
0.0601770604255486	0.0552364156699127
0.246770128809298	0.344945115308347
0.205971211249358	0.414652076911384
0.371196950468211	0.0156174582284528
0.0864626397329837	-0.43093809190628
-0.231300625802311	-0.354708651108971
-0.433573888701484	-0.173880059960931
-0.270801630112312	0.0338019558345802
-0.347490421941305	0.209460526133171
-0.38484992415377	0.226867342441776
-0.440778597170997	0.0574413788619346
-0.150424076812121	0.0443016208953651
0.192317586402633	-0.392851490630896
-0.224911332018165	-0.186759497262283
-0.224840517547476	-0.399105250534301
-0.21562405605343	-0.407842458072171
-0.324768249800736	0.110244937761723
-0.0937215559845934	0.343503985189491
0.299026949629195	-0.0406811331067328
0.210040233827689	-0.116990179693212
-0.1523246950306	0.423230617868034
-0.110757800932724	0.158768599095037
-0.27056398329972	0.189541226450131
0.0848406785796107	0.407538935228315
-0.135842733003375	0.284477176869412
-0.149440343760941	0.353505538573374
-0.381300576219716	-0.0130846309426254
-0.255189167357534	-0.0789496981915873
-0.0345452517173932	-0.249482619361585
0.0400429606865084	0.203636855860307
-0.0126422355112067	0.291358063800371
0.0122363564000672	0.339359900072983
0.0038124100824777	0.451393107131482
-0.172717474865625	0.0894113458521124
-0.0611957639192026	-0.217754866097278
-0.0927215206046324	-0.239688340900655
-0.000490469217557167	-0.410605842531245
0.295597299459597	-0.282675960871673
0.145599188075968	-0.119594188471118
0.0304789790034092	0.0591348884231504
0.0150953540567199	0.0672235242192405
-0.00333913791886921	0.0575871007083535
0.0341892544087251	0.0520930567702342
-0.00887964684089053	0.0856635667814535
0.294595829457151	0.0938697795477931
0.242575514572495	0.1075210059331
0.332990232863776	0.124298599107472
0.203039358608462	-0.0201304738657765
-0.0516302926105671	0.236887988210447
-0.0346058531182681	0.0631248167300635
0.0333662620927648	0.0722159696463599
0.0151596474569615	0.0548792929939036
0.0338256748117634	0.0599506197521896
-0.0201281535487283	0.0790623895476879
-0.120098982548615	0.393392559967809
0.149090492194624	0.169951350042227
0.039416971849858	0.380952819067682
-0.182730841412234	0.407729764453591
-0.0991822778833087	0.442914889328879
0.0962877788527823	0.387668225130381
0.281437637780988	0.340494781552013
0.04291106527224	-0.0395042586480268
0.037137273406968	0.0694166790851757
0.020799463985851	0.0404803375729931
0.00671108080224808	-0.0127435195450256
-0.192473519501636	-0.318343558139868
0.345093203089439	-0.17755261679999
0.0991525213426032	-0.376221374009032
0.0247274507222644	-0.415924792962083
0.0119776874793534	-0.229010211332563
-0.040353389723225	-0.0197979809985862
0.323380646296991	-0.228371608009864
0.341813389530421	-0.240926847368659
0.320217557324781	-0.354821241167558
0.424499749253467	-0.0991077832072109
0.31720039992274	-0.294190318688213
0.46822795899051	0.020395351845031
0.39368634616526	0.0176135546528044
0.428572576520713	0.0647854547728075
0.321740605345715	-0.157707841560937
0.359067564494478	-0.165074581241177
0.00507357206712132	-0.28249774086229
0.173434092654711	-0.402178136885156
0.206828605260836	-0.225739612466024
0.279133374748589	0.0246387812230407
0.386519821455724	0.175580683032748
0.446960107977696	-0.00338208810230521
0.292542506164146	0.27050908941767
0.39422712713131	0.316617819287597
0.244017796231972	0.291777141175656
0.444752648461942	-0.0926361741226821
0.455123421460351	-0.0832701841374465
0.388614452500417	-0.0780456267402215
0.270901470947583	-0.0823333870974517
-0.0863112581213539	0.460512936903296
-0.0934781699270947	0.347438330525965
0.319808804530602	0.401403116113759
-0.0541656318786687	0.130146601490367
0.0528627352059581	0.0432770378941831
0.0029084773010331	0.0148046262178197
0.124524182737888	0.076538560829095
0.0695259934922215	0.0812694173618452
0.0366867306777336	0.0421156547308729
0.0164706301976719	0.0482937708079782
-0.00898199847770198	0.080250998886582
0.00324586338814797	0.0574956034289443
-0.0343696878532472	0.0508396224880019
-0.0234454719442763	0.060664675712929
0.0149664671464588	0.0412000899469564
-0.00900248288204178	-0.0669073906571085
-0.0312501589884288	-0.0389634802754191
0.0102997054389762	-0.0147114439969933
0.0331506693037302	-0.060659731569038
0.0867305964280905	-0.119002031148838
-0.0358648691501394	-0.0459774165708498
-0.012726489002955	0.0480683607259775
0.0365282245624652	-0.0375531192276038
0.00979082346186672	-0.0537911756270059
0.0926184956110463	-0.0113571054371515
0.0626599003662219	0.0132737459398317
0.0262691832639522	-0.0236813616547846
0.0515775279127402	-0.0549216805842456
0.0120086392006825	0.0650544375813489
0.113032326048391	0.0294999798180092
0.0200015298804368	0.0238065878352516
0.0254473796986541	0.0349159165502334
0.0152327377626268	0.069490176469821
-0.029678771910017	0.118564409564305
0.0102896535453742	0.0596202662739988
-0.0527168034873213	0.030990883851961
0.0204426419719675	-0.024737961097285
0.0601039978099531	0.0757374819254243
0.0761604428334287	0.119852602552424
-0.317074608985703	0.108439035955928
-0.0865112100212967	0.341673580014174
-0.419929405984698	0.148517308216943
-0.00274316077777691	0.0512948312731184
0.00135061421970279	0.0700401144290353
0.0499493104760483	0.00821784969076863
-0.0264765510777283	0.0579138058802858
-0.00719746776502597	0.0153198013393314
-0.0123869473945338	0.00189482417676621
0.00704596954676524	0.0429764835135095
-0.0681422479114857	0.0409025186310856
-0.0708852587599147	0.0907594100568344
-0.0409449613532787	0.157890486620298
-0.0272673823923545	0.0957573648499533
0.0732298015532558	0.067322611000616
0.0842689047885645	0.0726999130130223
5.49457037653661e-05	0.0558966440991027
0.0774721976561401	0.022838693363088
0.0337204405638792	0.010388778801324
-0.0168503476598305	0.0452076196612838
-0.00268158219402166	0.0920294670625726
-0.248328768098206	-0.0721637562872619
-0.480255287996743	-0.121436714269732
-0.122641943877336	0.316364123375942
-0.0179240044387788	0.302284198808321
0.213719710425759	0.383314937847427
0.214637687967128	0.417327191111616
-0.130399670029364	0.247745342069891
-0.326575347017074	0.293700601865238
-0.289111588510883	0.26744313340352
-0.256956177310469	0.365616729927353
-0.108191491762618	0.413380377289132
0.0642594131195899	0.454141345332965
0.155491614811507	0.466190624591999
0.0136841533095582	0.441595914303122
-0.37675271289286	0.186045468836239
-0.253806724983155	0.356513188494778
-0.14948209058856	0.433155378778791
0.11035234566756	0.268366840594826
0.0924646079282472	0.281567064199625
-0.00336970754033515	0.405821754461436
-0.434019885970884	0.164414003473827
-0.234988525620526	0.0759686161886616
-0.380813980121471	0.114743972440705
-0.159738465910208	0.372810094173232
-0.408201579836702	-0.213076721539625
-0.0904827397578441	-0.293140599259192
-0.0959196752957302	-0.310254596139295
0.183260070633416	-0.369589633160135
0.112493561058616	-0.286874335486999
0.254052764209102	-0.104038048997261
0.165278509215212	-0.358855459951806
-0.0152547372313763	-0.411924280843084
-0.0143041445073856	-0.346577366643279
0.103002618320571	-0.198020643612525
0.162135005134323	-0.189667546528572
-0.04559884663638	-0.049011973385539
-0.0223491712847394	-0.0738860980966052
0.0804425397053114	-0.00398877483596442
-0.048936483052487	-0.386807958560112
0.101476768675469	-0.466263225964956
0.291086539173538	-0.28974179173836
0.217077211566323	-0.347726574710253
0.352960336301895	-0.243499025754781
0.238537835491015	-0.228038417252847
0.237881539719475	-0.396200359883066
0.316795659655114	-0.333719342572097
0.125182142635407	-0.026763283523877
0.0568638918054715	0.0167335723799196
-0.0370435455783672	0.0718931075312158
-0.0206957077347011	0.126483642900423
-0.090796314903438	0.0670808946705053
-0.0907584844490716	0.442432932561109
0.0104695893315515	0.172112805942333
0.000629086787672438	0.00309037900456311
-0.0713582642579917	-0.011900728830116
-0.110637749763028	0.0165625383569879
-0.0350614377798929	0.0345389592534763
-0.0670116892833369	0.00366331787063762
-0.0452634506668234	0.0172212561833111
-0.0110211095238345	0.0463725395729669
-0.00739805562388501	0.071034856417032
-0.0520363266091982	0.0506548235133774
-0.0240183362892692	-0.0485330767905179
-0.0591199899130392	-0.00799789495921211
-0.0555768489424013	-0.0279735260684038
-0.0713084302114066	-0.0314934805717706
-0.117250272392933	0.0488210756564491
-0.359607245146485	-0.159756724532118
-0.272829598284487	0.196797710988613
-0.476465675463243	-0.0746513573957709
-0.39086476857354	0.0543242353813637
-0.168139557320177	0.177184613188877
-0.296462137176258	-0.361941671873499
0.270004577193647	-0.161815556015299
-0.183232022756065	0.206221573966184
-0.0776052708525411	-0.241127304421132
-0.266335319133211	-0.202792999143497
-0.449012065979508	-0.155634143320092
0.0682042514576215	-0.429851727979335
-0.303196010780382	-0.367408084351301
-0.0926269617646857	-0.28827956380006
-0.144572005772179	-0.451883083481973
-0.072069060491858	-0.27692545086142
-0.325894836829902	-0.164210198614004
-0.360398702970198	-0.131968293565395
-0.302003286132372	0.0890515040490182
-0.502364803356993	0.0559381145415774
-0.322161394721152	-0.249056673507759
-0.163459102333061	-0.353845560312834
0.217158781217998	-0.311906773285734
-0.0858487745800944	-0.436299020579269
0.0121105045209906	-0.371836027882708
0.167071821007296	-0.16172974205105
-0.0745377234665539	-0.222970631042439
-0.132503835669936	-0.0497309476172164
-0.385980128424607	0.0316430811709934
-0.122926971607065	-0.22699519274477
-0.209498223050229	-0.191669032509554
0.20186413738531	-0.0621265116760108
0.0323941332666641	-0.0506278408517024
0.0707528746655824	-0.0739622975765489
0.00533509906382725	0.0131696893823744
-0.0129004658696594	-0.00135909584280207
0.0703548278946488	0.0218431103270213
-0.00137975889865531	-0.0415577818957945
-0.0866788614231324	-0.0266620383798872
-0.0826229849056744	0.0132037837009848
-0.0193983099310479	0.135303641264172
-0.00417630735633633	0.0756270805157842
-0.00272276313974917	0.0871696317695449
0.00841254582126243	0.0612081607555874
-0.0393686215776778	0.168598885863174
-0.0151248490556617	-0.242436109534302
-0.00850842483305494	-0.401720432731391
-0.0355043937003991	-0.237327107505131
0.0807786401407035	-0.390459546495406
0.0856139651419621	-0.483122787388571
0.00452267713648188	-0.446020612894073
0.120117906925557	-0.368032314014149
0.175623672450776	-0.382152326355393
0.183032094792147	-0.431036986396062
-0.132175853354486	-0.150331962677805
-0.276197191857465	0.199264812691756
-0.197978264631954	0.0668307513136662
0.00758709011499508	0.21141176292973
0.341464059108351	0.285534005496374
0.0958143258450262	0.266116459959746
0.127017150511832	0.293086817177238
0.0108621143039825	0.0181216019651426
0.0333670266768731	0.0367065400008347
0.0220732322138312	0.0341429489023322
0.0217779954454694	0.00461622305874591
-0.00155890485424448	-0.0646161113427519
0.0644927031463841	-0.0610496271650725
-0.01478693096843	0.00700839917740674
0.0651624246915359	-0.0393817340858794
0.0714191050834533	-0.0243953243705735
0.0157090004509121	0.0388964701129105
0.00384689573964849	-0.0619478451366827
0.0510104985514344	0.0278970936901814
-0.024960360028061	0.0930637367593104
0.00128814224391192	0.0847329231297427
0.0304891485143224	0.0515510876436152
0.0553264755469656	0.0617169261629571
0.0793504000765847	0.0938227373175926
-0.0457283024355602	0.100746032968171
-0.00978386722344482	0.0615328597983715
-0.0567803961879701	0.131359435526458
-0.00564181211231999	0.0597703645141458
-0.100549726812903	0.133784558673081
0.185069114193595	0.0969673468690391
