# Supplementary material for: Physical observables to determine the nature of membrane-less cellular sub-compartments
Source: eLife. 2021 Oct 22;10:e69181. doi: 10.7554/eLife.69181 (PMC8598233; doi:10.7554/eLife.69181)
Supplement: Figure 2—source data 1. [file elife-69181-fig2-data1.zip › Fig2B_LPM.csv]

0.149379938763515	-0.1582365557579
0.301126251430556	-0.132661549401945
-0.0853707372732506	-0.0396803784198447
0.030353490830166	-0.0352293364186942
-0.0901368921495997	-0.0544905074515488
-0.0451985622842827	-0.0615071254309783
-0.0159972964492069	0.00349152682140061
-0.175687485665506	-0.101233374279788
-0.386064157821994	-0.272470503807914
-0.0306108976118559	-0.239089601894894
0.199936810493011	0.0308224934247312
0.291087175909164	-0.0459758068003306
0.299453644540075	0.0492692979338703
0.486159098224263	0.0153944412395322
0.477536309713155	-0.182744915901497
0.340758027862459	0.18715577807015
0.252347218492296	0.114418916553347
0.0334952718024504	0.279679764297977
0.0360911044384526	0.409880888573175
0.178207003717857	0.389567917262147
0.113741958481225	-0.158887582058745
0.452146657172762	-0.123747749690635
0.400116548389647	-0.232039595355605
0.351306527886383	-0.236409508476008
0.283670136234918	-0.210733263395917
0.381155040845207	-0.00390878885269027
0.168390415190564	-0.000132987611109015
-0.0227778769623159	0.137327060802225
-0.217026016805558	0.19927327965359
0.255736992890112	0.0949194160170002
0.33751448318361	0.0750026203750746
0.136590854190454	0.206034474987738
-0.214530202890601	0.0923622672430424
-0.327451148965607	-0.0566156893100619
0.186914023975855	-0.104225999595167
0.058614866665843	-0.0713203928605737
0.208396203402192	-0.0798033109294472
0.158108539486682	0.10657287678856
0.41359859784129	0.0291344885059577
0.409274817801191	-0.0272215834383375
0.302699222257008	-0.0640444454790292
-0.261373516085893	-0.0170313748762676
-0.304267594850187	-0.01706445721554
-0.33330591769981	-0.177310740213758
-0.233028046412325	-0.17326816459484
-0.240372965105971	-0.229355512436091
-0.0540855191985492	-0.0106846905914623
-0.00721299254185017	0.0276440744818882
0.0707187051491563	0.00730169015916196
0.373311885193843	-0.00611801657223488
0.417936555470648	-0.0644203093230147
0.42245790159974	-0.229685272138933
0.360260247068936	-0.0850698376835059
0.378255243648699	-0.0973228012587671
-0.162801966363799	0.109777484457137
-0.191879236825118	0.227191555414941
-0.0331459840108984	0.0945585756202398
0.0141381655359658	0.0619295223382798
-0.0455208435799377	0.0704409671155655
-0.102277053067874	0.0271969251922928
-0.0708992842273198	-0.0552455559607364
-0.110370162079435	-0.0643427416727748
0.098273039805318	0.349528200985298
0.332439773397729	0.0465021340928036
0.248437104899842	0.011280429619372
0.299832823931265	-0.233799508630334
0.210819874617148	-0.173118559109695
-0.187957264352057	0.101436715138152
-0.0652012010544221	-0.172377211580233
0.050354676600663	-0.0524529122157015
0.149150561670567	-0.0600739535163372
-0.0836699246598461	0.306794479372238
-0.226982775882968	0.362142993741808
-0.0926249361797031	0.219566491192565
0.00348916859659106	0.499780038303102
0.268314582132879	0.102011904098458
0.0257666054522591	-0.142080664391782
-0.0537236282493569	-0.122536778733249
-0.0192768814020991	-0.0856709182708621
-0.0282672022093435	-0.021204754642879
-0.021470363153257	-0.0815115058779675
0.00191670992902222	-0.0851781665081536
0.0322214118288407	0.0340052854883414
0.127183967202791	-0.0122421825274212
0.075953180176626	-0.0398402548581371
0.0341252143930911	-0.0308533654640584
0.0531899937172129	0.0276345808603
0.0526556305801841	-0.0105057518291099
0.0523838919451537	0.0779479309840421
-0.0419738607825744	-0.104795840634717
-0.136991448613924	-0.123111787007254
-0.36909493281753	-0.238758049540687
-0.017691296208528	-0.266446121851461
0.000556540598097163	-0.0580981931668222
-0.0765844428934389	-0.0226907483066273
-0.0326346539711944	-0.0824462630832612
0.0422740198440371	0.0322646971213234
0.0434894695818791	-0.00278792887850619
-0.0374271988128737	-0.0157481702586846
0.0418141266046758	-0.0373885106340699
0.0405313312449931	-0.0418083109518785
0.151194174183713	-0.408628068664696
0.131685579356841	-0.305143146217047
0.165869223164195	-0.22335522501431
-0.0601297655452449	0.0533328631102695
-0.0130996319099227	0.00117836043116796
0.0150080622402216	0.0892176306331513
0.107434382660561	0.103837627130817
0.313472281173655	0.326534871109437
0.053244941833616	0.526921105120945
-0.0477043343326275	0.397961045054987
-0.129259428010474	0.355979823391483
-0.373496375741272	0.00406576331160226
-0.244683664906608	-0.131808290865122
-0.0659662226997321	-0.0513462534458569
-0.00139257457313504	-0.0927690768623243
-0.000610135746167845	-0.0639942933975945
0.0139721284444995	0.0828106651136915
-0.00542596587717859	0.169969743340765
-0.19077821873164	0.137102181380858
-0.227718191660868	0.296342217706233
-0.299403102225231	0.143010363931701
-0.407446031028786	-0.219705292376925
-0.481239234586438	0.0542424609746725
-0.364639682470778	0.015012357210378
-0.45629316721955	-0.272345075899336
-0.308644724566744	-0.0416795377955034
-0.282622753259932	0.0280356955203787
-0.00912596415968962	0.352915209444512
-0.128096052667334	0.313983520842644
0.27965806299303	0.165239783256791
0.158176631081979	0.250162345668891
0.198796437225515	0.26660070228984
0.133610752045695	-0.231735713481927
0.0953642536234629	-0.0297131629142763
0.0381084444338574	-0.0444406950985704
0.0351774383123496	0.0199260939299377
0.0174054052608989	0.0441515820355919
-0.0116277237153267	0.0173191169106669
0.00532302680564705	0.0902145770299767
0.0385138928859312	0.0910243117629495
0.0279981056284231	0.0409739770823458
-0.0403403819742329	0.0195673709926393
-0.11488984199876	0.0689712279306737
-0.0124005933655218	0.0891886816072105
-0.0541049130192279	0.0871564609029546
-0.0893955534351401	0.0423336706331966
-0.081641326352582	-0.00961309041580009
0.000961381865282807	0.00744635137026799
0.0475095048973218	0.0320445346174913
0.0584605924058891	-0.0450006356873205
-0.00972783106667956	-0.00172951267492711
0.0422531640031714	-0.0867093674256208
0.1308677216704	-0.127873605386583
-0.042397825787692	-0.156580277471556
-0.170321228524716	-0.163079244167062
0.122329218991486	0.402129204425503
0.115857663374112	0.180165980668626
0.00733693549581031	0.0816630353784272
0.0609276162484726	0.0618387215594916
0.00642036077189015	0.0528936548153309
0.00715679565557391	0.114554800848545
0.0155262368095114	0.0562144682192728
0.0141358606093241	0.00829865386351781
0.0714544770040289	0.0407025849360216
-0.035806272611829	-0.10321720206931
-0.0629939523101588	-0.00341912357947829
-0.0504683442098388	-0.0625514514379789
0.00987298512008192	-0.0322448361316636
-0.0494958732357237	0.0383244437767096
0.0365612173580841	0.0625248590606697
-0.0381817320185336	0.0671376721635965
-0.107766129280788	0.0448257728091726
0.135274098091186	-0.186222642504562
0.280420731385311	-0.0190840286937813
0.285828212837849	0.000446740075559865
0.332620739214193	0.0560406852545225
0.317691451266808	0.0617938682293069
0.146853561139833	0.111755778761228
0.0717642394533311	-0.0296219728967057
-0.00975364546206462	-0.0326483302515525
0.422952888841991	0.0897705798892908
0.44123033749026	0.0386632187826797
0.384044332687041	0.0627203986317362
0.301904201181918	0.162144157059682
0.0066885666187797	-0.0404293967892526
0.0534681793474429	0.0751417525296336
-0.00919548773703342	0.0848388647697058
0.00332290058219334	0.112993662685147
-0.0694324018416127	0.130710223628513
-0.0257365151049994	0.0140963563960333
-0.0378720596369673	0.0399530670328998
0.0444410358290291	0.0720331063542344
0.00993365562741677	0.0311870239653701
0.0343081931529656	0.043334543634532
0.0172907018469876	-0.023187339524948
-0.134306098244732	0.14451226982027
-0.134847025510215	0.260498681902311
0.0331082934796634	0.487950938513479
-0.384922783968131	0.130480342843289
0.123660143688932	0.321438235269704
-0.047317651290888	0.397623018211428
-0.0578412439076523	0.253312502804752
-0.0527910308603949	0.0923556285631753
-0.03219820927002	-0.00441463968256224
-0.0427932765404234	0.0367763963994348
-0.0332015681459662	-0.0123317649188248
-0.106437797987721	-0.0691756681225129
0.00900506527702598	-0.0407176177746746
0.0789788623820522	0.0167441712339338
-0.000602230173640672	-0.0598369272971188
0.0422723773693644	0.0430227015491871
0.0308775323839802	0.00663886815838195
0.0234457090331023	-0.0136672514442455
-0.00141543645169073	0.00664416159050334
-0.214967624637836	0.0633326232391482
-0.245332690154872	0.116314475458853
-0.303121798480848	-0.293809490614748
-0.222869160487576	-0.162684084387758
-0.246715292519363	0.397611845759458
-0.399595513730169	0.100434869136974
-0.230227127354916	-0.0492072136289955
-0.180185397005737	-0.213697816314001
0.0802529549563299	-0.158652864431298
0.0307127106086814	-0.0579161499790183
-0.0130323418038961	-0.0897245837883262
0.084872851659854	-0.088109206523615
-0.0665312769775114	-0.0517692047469296
-0.0603610959277905	0.0200868724601489
-0.0168053323248995	-0.00664384212983336
-0.0621423534299771	-0.00986418210392814
-0.0213442880752101	-0.0491017854741939
-0.0739039685541456	-0.0986386330484386
-0.0812892142387153	0.0170976494519737
-0.0590343135094792	0.0539930565730781
0.0339098483785941	0.271599493580189
0.026797571712784	0.376331095301872
0.213480497358491	0.058786905413562
0.155544780514139	0.154626979311102
-0.012754448566891	0.427766178193574
-0.00234140034972157	0.440691687291828
-0.253148177491482	0.428916348313377
-0.134610383998212	0.413128365608644
-0.0776947791476599	0.304432714419608
-0.198261096410425	0.123248700517506
0.157314657103623	-0.174372659489656
0.254612753926694	-0.225630082342694
0.445208970672116	-0.264275439244066
0.39981469488601	-0.236803184002777
0.266996604439615	-0.396428631427446
-0.191411118262534	0.192783217150889
-0.334698396087468	0.279157122097619
-0.0635929314501781	0.439521850115557
0.102511023075571	0.248863471678499
-0.0245731354149155	0.123678603673309
-0.0324822173274965	0.091993042924723
-0.0200115508558859	0.0534243787687664
0.0713423922301637	0.00387728202354467
0.0986390491820242	0.230183503293928
-0.200703891605406	0.157799545271773
0.114565910291598	0.361002406172671
0.403555955771631	-0.104488170907849
0.355648176598249	0.0218049398261553
0.239502023695081	-0.0421699527413165
-0.293085411306135	-0.199201235003981
-0.409269953574731	-0.105882552613924
-0.209095615995596	0.0772311322460215
-0.101763747145344	-0.0419027283333466
-0.281360361478257	0.332179781988096
-0.0457980885276138	0.48317878856934
-0.248866474337774	0.218168116208388
-0.083988948289201	0.382724784027457
0.145994942549603	0.326682647359169
0.110208435148884	0.416263405579418
0.224452890852976	0.0989508481967473
-0.0457480289772506	-0.120830889316936
-0.0394136299444115	-0.0563860758075671
0.111445928652446	-0.0285762702456094
-0.0294567437389557	-0.00824784719525858
-0.0411849591497832	-0.0359332402391633
-0.0947120800318268	-0.0213488133060039
-0.0765819373334263	-0.0314253936264026
-0.0591428364819654	-0.00552415039681469
-0.0657338147475747	0.00199006936151588
0.0227140173640468	-0.0729655313877643
-0.0140097741379597	0.0954856969719138
0.01274775141062	-0.0241543835479022
0.0219188652809634	0.370528266722423
0.248077716289256	0.158401745667298
0.0487054310123629	0.0672439933913509
-0.14769361862878	0.207693997357331
-0.25834001679535	-0.0136386301889156
0.114707644502281	-0.0141682701667282
-0.0745955781355076	-0.0942686856979196
0.0526183246314985	-0.0620803763920762
0.0260545437405379	-0.107518515568196
0.00800897294791864	-0.259739673273959
0.107792846876366	-0.181218485453559
0.382582544008058	-0.158118912904583
0.346170462187723	-0.343329624671369
0.254122180741345	-0.0970137396021116
0.269790167190218	0.0766282967530789
0.269152062880677	-0.0325517338797504
0.089568703506216	-0.011271920863553
0.054872512269408	-0.0126718410828182
0.108530181844632	0.0908216972270995
0.0695553797968226	0.0334437726779674
0.0785115724655409	-0.00593887916055931
-0.00338505180782938	0.0374185581547704
0.0317347003022436	0.0503382660438536
0.00723839488346474	0.0843713839109351
0.00707657622737722	0.0257649341636567
0.00121748715447047	0.0991147350532226
0.0543618526410058	0.0289382560716531
0.05393711833987	0.0168911837443632
0.0774463181559928	-0.0671891457238174
0.0991220566893673	0.0441020604901584
0.047272584075186	0.070711640954151
0.154648045457656	-0.0453245926027317
0.103662120154471	-0.0487146826233434
0.272053338612223	-0.0462769603224061
0.235530901772594	0.15512353635987
0.304809128688185	0.300176384591495
0.346523777536991	0.171294566007225
0.125446013164837	0.00888009806604081
0.103496769649507	0.021308913388982
0.275119359353859	-0.0658093645489753
0.230421882246865	-0.204134860770784
0.201850429948989	-0.194209193886372
0.385132599908436	-0.0841641068343139
-0.135032081294606	-0.398539497101729
-0.0955463863122386	-0.385264792208633
-0.0990033662888568	-0.0110103752633759
-0.1390186014407	0.232994716549239
0.109453131712702	-0.198290206515171
0.0713362939979353	-0.0327449674154155
0.0022255386718571	-0.0948845680605388
-0.0729597198922231	0.0123669135079009
0.0177420866677094	-0.0493803812441753
-0.0391206892325445	0.0921454135612176
-0.00912734712362016	0.0748861437009822
-0.00590438471492244	0.0375068456303889
-0.0208842228397641	-0.0361860832567815
-0.0335230401910789	-0.0241977898021959
-0.00959437952630689	-0.0783473368321792
-0.0825001843184818	-0.00876941261644294
-0.0432401816814859	-0.0274150326273286
-0.0710804784926833	-0.0209326984876981
-0.10656140219686	-0.0383445303196336
0.30742327967743	-0.216065253345894
0.189738146351702	-0.288604989836136
-0.260263925030688	0.0702271190932236
-0.509200767875136	-0.0672206733631423
-0.136463236627463	-0.195174087369438
-0.143754878782963	-0.249498760542506
-0.210789261939522	-0.280276223925832
-0.284932026149804	-0.182120492168766
-0.22963087893377	-0.44494555830525
-0.415388693422091	-0.226071337367229
-0.0884517343591733	-0.231003388444046
0.0618104742029209	-0.00264103517319157
0.392424699949952	0.0712265115266831
0.265125587732451	0.19646466497739
0.207721251378072	0.448445761896896
0.149034908867586	0.442530292604375
0.105879294655743	0.45873499783514
-0.185454730625883	0.169166804347986
-0.265771350221038	0.0986253343905886
-0.410593541984422	-0.203804253876984
-0.402159232950445	-0.315748628037913
-0.292234139551505	-0.387989115829744
0.256510999492212	-0.293742423598838
-0.0231161854095863	-0.0797353694984578
-0.0132896328543309	-0.00648757815421746
-0.0349097603508998	-0.0107982413787777
-0.165822504346915	0.105653649720619
-0.209038780623126	0.372331972262366
0.0832229235097326	0.374991097720263
0.172753309034354	0.354120685898053
0.110751116535141	-0.0105357547316873
0.0593212535140034	0.0674630711752418
0.227327307132685	-0.217709148703849
0.299755741842358	-0.238404546625651
0.072130409834817	-0.0169108616139625
-0.0110822976718273	-0.102260779557435
0.019709928916114	0.0144525086793243
-0.0578182856089411	-0.0302086888645416
0.000471684932407777	-0.0846159309245477
0.094011740802123	-0.0192886892803778
0.103393404303994	0.256748960443037
0.229562050095963	0.365099084476899
0.292469556680083	0.35774991686914
0.156925824813958	0.318959641778489
-0.248577041275834	-0.0162929789105776
-0.00940467838640184	-0.00829079373548772
-0.111386854887674	-0.0133135989523938
0.0697394039123927	0.0722399257812977
0.0979631505349479	0.0021056416713056
0.115626527355437	-0.0100116984527767
0.102612978588455	-0.00618360864321136
0.0914305996205423	0.0332646695215373
0.0198336748450175	0.0470822532144769
0.00586882151647027	0.00750339605802416
0.0611797573490012	-0.00869776950849331
0.0358780961301776	-0.0281034439664861
0.0504772628765757	0.0182360497062684
-0.00438815258292025	0.00868752045139606
0.0417039769134221	0.0137316980292179
0.0101966387619076	0.0419445864329255
0.0362060728229102	0.064978839172061
0.0748912387557394	0.0639984908544264
0.0422440316257124	0.0850281403210401
-0.0507114542038948	0.0520553111810243
-0.0780203351329921	0.0429342810152185
0.0769833897711961	0.104023831975537
0.08857569643247	0.0643683772241864
-0.035537936358905	-0.043146334339212
0.0514170275267424	-0.00711456385444593
0.0772434409645357	0.0179436926754946
0.0490353021634167	-0.00919993985561695
-0.027665701661532	0.0290704885632259
-0.00114733617313515	-0.0791355726465362
0.0988548079717595	-0.13100925272767
-0.00178782984201206	-0.0643563727028857
0.0880802665735173	-0.0807952601192987
0.0910565789965007	-0.00843178342926407
0.100036515008841	-0.0622118368615497
0.0209615887293854	-0.0376502711441132
-0.0228263710380457	0.0586092699317361
0.0721469061340464	-0.00679753656582394
-0.0333862878586719	0.0259280697978661
-0.0506497131841388	0.0559386053044461
-0.126630727772287	-0.0360252336069049
0.0514873148276198	-0.111533495427445
0.0981661304056189	-0.151303226338297
0.313231371118746	-0.399377836504021
0.249083733867191	0.43749863343259
-0.157368353249183	0.134257418971682
-0.122149891234754	0.438985310578298
-0.25998922167531	0.261209381749647
-0.2396724853326	0.0331658762977185
-0.416513967589831	0.11392581055404
-0.122543650560888	-0.0846126899018036
0.232106489828827	-0.0185539775789519
0.250491031948584	0.16325046646441
0.372851569581162	-0.249560668158338
0.232038550794838	-0.350531243544514
0.240376565263537	-0.304063420336309
0.206884898988804	-0.251774270041915
0.0334500958756874	0.357711427122643
0.00529605908132038	0.0110358162068139
-0.0676521758495798	-0.0796934358401857
0.0157263352100792	-0.0440349450267883
0.158804446288489	-0.227210792553023
0.0298339871524573	-0.147248323182275
0.0140559617611946	-0.0446650573771989
-0.00550402501353281	0.076773241512291
0.0260264580855062	0.0495497162685455
-0.11308568245133	0.0981470582080578
-0.0309583462686147	0.129921941856193
0.0305587409416159	0.0376114750182554
0.0706611671478703	-0.0421161416856444
-0.00896208036421792	-0.041723293838467
-0.0385217763245392	0.0392615277223106
-0.0504114125065486	0.0290259145122883
0.0260518012226654	-0.00107135698282193
-0.074080673535322	-0.142266074538881
-0.0118530587448691	-0.307988586398886
-0.154968426248505	-0.190675190852827
-0.0382293197290178	-0.366485993635396
0.0856895583596145	-0.409229272884344
0.180396718005924	-0.456566887425143
0.112606638849892	-0.379566376088829
0.0596249167505156	-0.0265387639304269
-0.000228145461314326	-0.0156173821371288
-0.0300335955808709	-0.00152683436449223
-0.0780417029087374	0.0978439877782836
-0.043505047537411	0.0196918257153891
-0.00777391357088417	-0.0370421028258974
0.00681647276316086	0.0165380225707966
-0.0104251109947013	0.0476012012325061
-0.0635995058718338	-0.0119721674584165
-0.0532214251282173	0.0233385473805599
-0.0504859456768168	0.0941251774837474
-0.0172485826813112	0.0297613538976228
0.0124378431233947	0.0145275749899695
0.0288601493184566	-0.00840581687239244
-0.0311248986276537	-0.218973524191474
-0.301613978865366	-0.189315401550447
0.274935285553559	-0.0632166954958096
0.173606297493419	-0.140943619233987
0.321694188509702	-0.306633698086933
0.241656236886432	-0.327416591005616
0.26740685300886	-0.325432360430787
0.228511773852134	-0.389159644543453
0.154660007555818	-0.282209525892236
0.0833667197880861	-0.356554998050254
0.268233507269951	-0.287068047028535
0.255294841772345	-0.313826298247558
0.316461637425959	-0.322733609409745
0.347432589611853	-0.190309160894483
0.268007253778502	0.222515796738564
0.396122331816517	0.336801434137467
0.208022460893437	0.219410663189604
0.43098979151542	-0.112678234436202
0.439536544910784	-0.151382474881618
0.259801838901669	-0.265028197502102
-0.225760498097137	-0.289447756581112
-0.318881953518207	-0.0884206317679338
-0.225963700619454	-0.236156657221703
-0.0302239112599859	-0.17897152015882
0.176558905179728	0.177427673883272
0.0295073097202829	-0.0579008034770091
0.0384384427520091	0.0162613446752071
-0.0144808387669381	-0.0346280640861184
-0.0569714145744028	-0.082173987119117
0.00587165524782632	0.0605938321808506
0.0438064728699973	-0.00990410628667027
0.0110149795045532	-0.00903348427739719
-0.0645466596422953	-0.000702935264388457
-0.108844765752536	0.0287125574391903
-0.446616517952183	-0.142047131859357
-0.330659473774512	0.157337619288695
-0.395791396164498	0.0563155921774112
-0.308739831455681	-0.213844975798007
0.0514290450174103	-0.360739474314643
-0.25390216796956	-0.244840084202216
-0.356340729293552	0.303797128230972
-0.256119808641112	0.282495338218678
-0.262508901404448	0.362287072342886
-0.143478493305218	0.254809682416081
-0.157760820399609	0.291710705911406
-0.0515279510957126	0.114513761860337
-0.0246197666758395	-0.00546181950480399
-0.0140010333511081	0.0452965237968517
0.0785560096445542	-0.0870204934826431
0.0327995585457684	-0.0130756251024535
-0.0464923394810841	-0.124722891489191
0.0859284119780258	-0.0775166056823717
0.0428067810567883	-0.0956848349127999
0.0146563316851401	-0.0762132636560847
-0.00394575709534175	-0.118163422940688
-0.0624730176565197	-0.0224888947942922
-0.0239610135118963	-0.0426680596344952
0.00350505567365607	-0.0944959810430181
-0.111319660072442	-0.0130288924619399
-0.0616634223365241	0.0449809257864057
-0.0465548827443119	0.068311936791123
-0.068691755820843	0.0625842473550692
-0.00415545711705212	-0.0325463598560912
0.104325227558441	0.0257788492610012
-0.0244059296802697	-0.0658119988391967
-0.067702187988242	-0.0430310025853616
-0.0258134827956202	-0.0301761795379172
-0.0719604079221314	0.0308007843588682
-0.124773674692424	-0.135333216925867
0.156497468161593	-0.0639574459717253
0.386989768266122	-0.11352681715653
0.337551925591674	0.0261120263147567
0.192130675287958	-0.134403106905123
0.360345362120177	-0.195685462937256
0.295018742493436	-0.28116845580187
0.0364023397293355	0.116339317562713
-0.0715504923871071	0.0317349186697648
-0.0412857606469196	0.0404917249159503
-0.230349430685852	0.0210748433697843
-0.493624618631089	-0.0618603825083486
-0.295342360971986	0.343744697741052
-0.168908360334433	0.393284999435081
-0.249200598714051	0.109090023562874
-0.0126041343394929	0.00213743471605088
0.0441549295319774	0.0153255800376208
0.0377086618830181	-0.017658972276475
-0.0759774835173634	0.042481884271681
0.0598747702611505	-0.0640518261200542
0.0413814065883317	0.112637223355527
0.0474729215485611	0.0025338236894307
0.0323738885455293	0.0417137986121158
0.070867481046532	0.0152452031788167
0.0540281833964518	0.0156159074088136
0.0134989672674454	0.0417110888332023
0.00641377405033522	0.0123689629351183
0.283716937354493	0.258251319572084
-0.16555785541344	0.144085952943421
-0.241976567695543	-0.0104616080151118
-0.269202876311786	0.0351406567279484
-0.0772821773648918	0.105827454500006
0.0225799596884622	0.0303657791607136
-0.0246870330147789	0.0811525825852974
0.015346283207516	0.00979467261737815
-0.0235246172717563	0.0323197386015899
0.0326794421974516	-0.01762875164145
0.0410318106720906	0.0174710542842033
-0.0149479426156952	-0.0479612919019272
0.0340092454177646	-0.0283035380944888
0.0779428824451936	0.00109569894941939
0.0154105897702454	0.013498697140854
0.000539101195564034	0.0695100891515208
-0.034578891399427	-0.00980009673274525
0.0127895532558536	-0.0500630180452201
0.00173162056510255	-0.0653648289677866
0.0168471894669847	-0.0368873691911392
0.0379202576803373	-0.0656092264305187
0.0305968634783588	-0.0175950752734444
0.0835272072187993	0.0518956838837105
0.0322160218310035	-0.0440292215430837
-0.0503862289270242	-0.0174215537932696
0.0595761319282941	0.0500936519932323
-0.00301231418184045	-0.0126620807062021
-0.00328030321101932	-0.0168744860614124
0.0261767832049548	-0.061930476781392
-0.0362413819049163	-0.0560056336864826
0.0746646577154446	0.0648179944359392
0.0171102355187428	0.0343199144566718
-0.0628890889790516	0.0469380142924698
-0.0284364218096431	-0.0290503359838269
0.0677235299089487	-0.0814867902038908
0.00975677186444803	0.0177091063182392
0.0251614859334187	-0.0121298405844819
0.0751389576646512	0.10508698472506
-0.0802387043464417	-0.0600192731114632
-0.0782246025887927	-0.00828098882065485
-0.0327216835387156	0.029628081167489
-0.0151922417223734	-0.0180163791337528
-0.0583275256073192	-0.0220610638197069
-0.0217441345329649	-0.0586875738477339
0.015597623542684	-0.0390493751160493
-0.050009001442962	0.0100972102411889
0.014048039777257	0.0188827155279593
-0.0564786440284254	-0.0312805637578615
0.0445634384879039	-0.0128634198158194
0.057717953608965	-0.06196299211308
0.0616926109397957	-0.0690405381922788
0.0626602593207629	-0.462180819436761
-0.159309109467184	0.128782698984669
-0.21168792828499	0.412505242039204
-0.434654192809155	0.0722766927604829
-0.260506849977721	0.022572217202201
-0.467306085287322	0.103665859350039
-0.473163814770294	0.056272163109132
-0.49063321736852	0.0301291418673652
-0.0781556773440492	0.0647895861682806
-0.0784357275249496	0.00455066708790654
-0.263930638691691	0.135453231502921
-0.120903021084457	0.497093848601503
0.323639709717724	-0.0456811542107496
0.466727436311182	0.0598584827612165
0.0575487656190766	-0.182054818345481
-0.150068985482435	-0.268303069996581
-0.0792780094426911	-0.0717789594060707
-0.0877381806361515	-0.0534767303143516
-0.105132046436635	0.00609588837221206
-0.0637015887984024	0.0541329211475233
-0.26199073531824	-0.0604332558592262
-0.238416891346108	0.052099308446132
-0.406047392803542	0.0103427829262042
-0.0967155029633932	0.117379919815051
-0.016240022261001	0.0509495808558284
-0.0419469340075035	0.199115797884415
-0.0657492053143058	0.37479386977384
0.117174286272782	0.329562335375626
0.299981484294169	0.201497041941178
0.0628376542884155	0.0758127312277898
0.357981971130344	0.103163762015901
0.375017651810397	-0.0241109503230475
0.131751310087773	0.184001744931184
-0.356173139703013	-0.264050016149769
-0.260852547286792	-0.240371472170441
-0.145886255324518	0.0316943286265495
-0.0602534362432372	0.117343208864432
-0.263376259366754	-0.0630235492589769
-0.150850236671766	-0.172930861261297
0.313308196528887	-0.207657057901184
0.0435440464697294	0.00941376983539122
0.0161714749097999	0.0466386266311013
0.111541766028295	0.0172442483804719
0.0951105746644926	-0.0229104789197395
0.284954955832862	-0.0335462679252701
0.241051904911136	-0.119917306617611
0.01504250243526	-0.010258318607389
0.0165132474991072	-0.00504887739916541
-0.00913062584974636	-0.0269308686352573
-0.0841700806415139	-0.112441690332974
0.022710702009965	-0.0625676031889744
0.0665216692019066	0.0105829037252861
-0.01438264541667	0.0539232622702721
-0.365336112585471	-0.0662022504724313
-0.467963238630107	-0.0402315602309932
-0.322450770856313	0.105476821232199
-0.307731770596482	-0.00472926379104507
0.166352080560826	-0.218701328813344
-0.1239209017548	-0.0403448786052702
-0.0820026136124118	-0.00813090945762169
-0.00323953489848276	0.0257189981109501
-0.0356527701737751	-0.449687361501753
0.265025632730718	0.0109204542603783
0.40699702730842	0.119921682131246
0.458385619735339	-0.0678700513425569
0.362428016411616	0.126257359376031
0.136472363718864	0.108918501858596
0.296446418326275	0.279852932422289
0.330014086102369	0.408126238215313
0.297439110482256	0.0418215341282852
0.316049290115684	0.216029641825135
0.423005960276566	0.165042826324057
0.0375754710314816	0.279746437453636
0.0237606842396212	-0.156162872954539
0.230184285229924	-0.222588100805986
0.0284478543999004	-0.144755492864014
0.141627360721479	-0.0675860233172874
0.0495618882167239	-0.0102896947413427
0.0331969526477105	-0.0321815974430402
-0.0163947993993944	-0.0247058993650504
0.0370056811883781	0.0197421416018176
0.0625425142315948	-0.00420643912594535
-0.00967095122123907	0.00178429154566441
-0.0626645461828415	0.000397313132138741
-0.0625270905946309	0.0208316971156603
0.0241756138557165	0.0104318792844579
0.0495745440844107	0.0691346131819477
0.0616988958626143	-0.00275106135200279
0.035168247101327	-0.0192227488586337
0.0567291608210571	-0.101864445896193
0.0788005603480685	0.0627907379553284
0.0324502731945946	0.0471020009084106
0.00856938775496023	0.0710512257804789
0.0586473174443037	0.0156728246643623
0.0502310266349735	0.011990690054595
-0.119046980825462	0.000767368059754962
0.176858553611521	-0.0961667643583878
0.274396138216657	-0.137242329336719
0.329287882907952	-0.0113570340576884
-0.455852072874334	0.103897224876172
-0.448709959337805	0.109129447401551
-0.465194510798826	0.107603600050539
-0.290809059941308	-0.0819221507375772
-0.32707717192272	0.052373317896515
-0.445782587567528	0.0158806177288658
-0.356662005651714	0.273412255584665
0.0874663525555781	0.372410504387775
-0.119907548301072	0.394140708329496
-0.154586820296607	0.349781184040617
0.192955733325522	0.159935827200572
0.118284047064996	-0.177100506461134
-0.0106579264977675	-0.0813042002060319
-0.0732722784119439	0.0077066280773186
-0.0691231229499562	-0.00432595929520778
-0.0413502267561482	-0.0295640795060314
-0.0987641997170899	0.0529162616102963
-0.232443546789619	0.250593812242536
-0.286250193905412	0.27014046291186
-0.106868357771128	0.182433280283463
-0.229607342333402	0.0201216042005656
-0.0733092369435696	0.158177758375031
-0.081352210780812	0.0750110494036322
-0.0344050438640564	-0.0141915003164019
0.0148091849141041	0.2077995739744
-0.114608965939444	0.306614637606545
-0.303874138461462	0.0890930147953108
-0.372856114678301	-0.176866614508424
-0.224404599735082	-0.276682075885009
-0.230346302773374	-0.16252460161062
-0.162265268073742	-0.424148596124854
-0.0148099002566537	-0.325408109466231
0.0190088263864555	-0.385387290891244
-0.157751636304419	-0.46689285250707
-0.14213808378397	-0.384242133202199
-0.34459054650003	-0.0354661390256547
-0.292810911423463	-0.308055143322974
-0.28405994346799	-0.314368531479231
-0.193467913810742	-0.0166926067361682
-0.264084391097355	0.186691588099755
-0.123961247946056	0.426834194454515
0.092801950884711	0.276882749524229
0.08725461280674	0.0493541487481096
0.0378036617839289	0.0798125728094392
0.0998209713740449	0.0518701298025753
-0.0211731207533755	0.0660146080172934
0.134995042134384	-0.00726913257333846
-0.00456280902331335	0.0380173098185919
0.0326556643865527	-0.0359749468384349
0.0909771327008354	-0.0157609499079644
0.0556942722684836	0.0258137523899901
0.0607010601868128	0.0277565724288037
-0.0906853098362325	-0.00551889019698362
-0.0501982489916156	-0.00218759046901096
0.0200152749470838	-0.0809335278714046
0.0421293463807778	-0.0844265849021648
-0.0376477006269857	-0.00570192185303463
-0.0586019186367034	0.030118429794311
0.301747966420233	0.0195954385336931
0.180634307658495	0.0409559721791555
0.103334995588262	-0.0177647474678947
0.0505969016064022	-0.00537787924117323
-0.00926059500172321	0.0599024571088597
0.031630485290813	0.0246327331457222
-0.0050540428909378	0.101565624845125
0.0616956054219886	0.0191904067838265
0.0860275766888424	0.00866614943050514
0.214148544179656	0.35193908371389
0.255693311122026	0.0828572182341977
0.25207594392905	-0.015537686925522
0.407194305804144	0.299144362426327
0.122154749918865	0.274031953243949
0.0741909337879616	0.0573870453265461
0.0299484872710002	0.0919410845989317
0.214016620512685	0.319376280443673
-0.0804501298177738	0.442203356035204
0.194372845078691	0.0339969414373281
-0.128630251069143	0.164669070054954
-0.202689454215196	0.341559835557933
-0.262835340475567	-0.144986516846936
-0.0985160687813691	0.259710091451043
-0.0824809956076945	0.075312593702147
-0.0460128322584724	-0.0518795898804772
-0.0284651570106609	0.0425850176529756
-0.0552966570755506	-0.0653115980442091
-0.0366759627476402	0.0473236825702891
0.0202611520099892	0.0165361976996517
-0.100369145202036	-0.144581479359211
-0.134687942292634	-0.386594507926939
0.187468181964615	-0.444123654666781
0.0972986445789712	-0.269707607566499
-0.132498202537847	-0.22004322835574
-0.0168968155942596	0.382922526083733
0.0572686993540503	0.176293325477398
0.189923607505792	0.378855602379343
0.327395817403361	0.262394401310059
0.432618752558482	0.0988545486713975
0.393185705603642	0.0834837339640948
0.394648342012842	0.201909256807812
0.348228909945093	0.00295658245781274
-0.293327425023185	0.363676749591142
-0.22627362102667	0.277815184447781
-0.147969394692378	0.142963696732614
-0.417023488323558	0.259481794079299
-0.286815546356747	0.114729635196111
-0.353767816978914	-0.111376971493835
-0.27769951307297	-0.0521027871305503
-0.0514178247076198	0.045488031064016
-0.0515531444322836	-0.0678678464390859
-0.0199726221093334	-0.0890609617327136
0.0600918437091195	-0.101351394375091
0.0228773596056039	-0.316613648530245
-0.293641246934765	-0.173891766249429
-0.215915184354112	-0.230838488756341
-0.154742279887968	-0.392859093155858
-0.252956571611768	-0.140818962012828
-0.311918222374457	-0.269343007524693
-0.255613108078311	-0.0942686209148622
-0.00239374244912688	0.141478536361539
-0.068361535229063	0.307234822126679
-0.0343835865379083	0.297358814234713
-0.03664575630579	0.194722088911396
-0.302318640995311	0.379064163863006
-0.0735401060854366	0.296519943627013
0.0618871637919197	0.462917739413961
-0.0384264882647019	-0.115825592833906
-0.0689258730939003	-0.120301753097343
0.0424105403734852	-0.0505874950008049
0.12036806430988	0.00563805335089959
-0.401829286389748	-0.185591042674338
0.0695743709114741	-0.517333001699908
0.0667361312355573	-0.468330787658165
0.0155131120859443	-0.47845471245262
-0.181373831479043	-0.215319492673979
-0.323552164635805	-0.101001541502486
-0.083347967149363	-0.116061149719457
-0.350007302167097	-0.340579064664363
-0.235379311711671	-0.202782719913979
-0.342637316179857	-0.161831234151731
-0.349743514157856	-0.169207990233299
-0.275202711141694	0.0247340924588706
-0.510337303604545	0.191584895249226
-0.20242186589836	0.165614728929444
-0.181461491181881	0.267214354190578
-0.106329779257414	0.258269643987776
-0.175439763087543	0.0755755691537875
0.299208635597349	-0.124010009327074
0.219981197789739	-0.103566514469794
0.0935912821427467	-0.0331206779412738
0.0315443777315339	-0.106289511919539
0.0879570241389936	-0.0899545446517149
0.145641735886791	0.112687348972533
0.172442135707389	0.162040062379751
0.234307315940151	-0.178066030823177
0.352744197932104	0.0843227164044469
0.0986364560209555	0.229516280383271
0.00977633795630543	0.174261137795499
-0.242344297827356	0.286095650249799
-0.17254133940713	0.28348268705105
-0.0979850296987161	0.292950772015421
0.217200922168252	0.168303259282447
0.0169188447252564	0.116065948315911
0.191469860943866	0.0536320072451869
0.234605301982644	-0.214488567051995
-0.00828944469207347	-0.0184795599576655
0.00784816291417509	-0.0610549960402342
0.026797064185191	0.0292695988849682
0.0837895171635376	-0.0444629978474508
0.0397186752066367	-0.00882763773048907
-0.0383456822871803	0.0135827677655243
-0.124258730591693	-0.136863400567103
-0.105828757434223	-0.116553582719396
0.0464545875143181	-0.0304879734453438
-0.0665202821600906	-0.0290163339696241
-0.0275318388099594	0.00222787057443822
-0.0866833119830132	-0.0156623997539002
-0.0601630743713245	0.00490707436929122
-0.0875585831737104	-0.00484162690986799
-0.0493817869797454	0.0301895389468298
0.00887635423355326	0.0229933775752384
-0.19695678607626	-0.20122603575061
0.0141576448074982	-0.0497307803999678
0.092922748533265	-0.0694865652866908
-0.0370754161241272	-0.019715368142131
-0.0356287016287934	-0.0862121647685756
0.0357102467768412	-0.00321933169380946
-0.0479854071585404	-0.0395214185791221
-0.0313563281720148	0.0461821782401301
-0.0800745550344908	-0.0217596372511162
0.00169129558036571	-0.297458029927849
0.259793898657373	-0.205435869112393
0.0997719334077888	-0.250824924333196
0.00565249780505525	-0.417660366453962
0.0131681078268831	-0.307279458142784
-0.0289393301163295	-0.196829894078082
-0.294723680035856	-0.21661621310315
-0.244070765939692	-0.267583957374412
-0.0388950056128125	-0.439393218896682
0.0508157298980502	-0.346036806037414
-0.0477827651588733	-0.372929180537304
-0.113851531859693	-0.408395676584853
0.0277632314940455	-0.148328306234804
0.0584070043220213	-0.208547470951993
-0.281020469406057	-0.314799850588206
0.0292486460833361	-0.105261167791691
0.0692310628157417	0.0233307116336949
0.0379949954954691	0.063655860275769
0.0663302502186293	0.0329809724811444
0.0730035740663618	-0.0103728173282972
0.0571086804943256	0.0414717404571052
0.0015659451336304	0.0321814999882182
-0.00169219322997654	0.041512400701496
-0.0290702026172493	0.069489585212371
-0.0312505636383088	0.0449602255812081
-0.0159240169985731	0.0240996452028787
-0.0609365193076314	-0.0064323366923175
0.0305585852303281	0.0419559985326496
-0.0108595386740567	0.00982418100876187
-0.0663219134846063	0.0207725150926547
-0.344081122930146	-0.312287415445863
-0.355076054476416	0.146619348958859
-0.128712493813163	0.15985338528838
0.0471851707286152	0.291823293694028
0.0420382688909003	0.381711465512172
-0.0344512169909	0.36771250774981
-0.274785215896269	0.135515928840939
-0.0531271385550025	0.152052523512745
-0.0593832375515544	0.0313724741054885
0.00498250881430713	0.0255644624847094
0.00848871574921049	-0.013548460749503
0.0353036852839139	0.052964259362006
0.0650836920875254	0.0134007563765944
0.0204619638573168	0.0703085318334666
0.0277284663331913	-0.0558848475815498
0.0514956303056797	0.00140106070707298
-0.0086593009454313	0.0462867689647984
0.0794831492952604	0.0538556135947259
-0.0133357882080992	-0.0440232543218482
-0.140780987670676	0.240142611809855
-0.274690741118805	0.474188617858331
-0.319039483368586	0.349913315947404
-0.218117917917714	0.471986636925207
-0.432272454263584	-0.0545531052060464
-0.0485495297286888	-0.0634399405161353
