# Supplementary material for: Physical observables to determine the nature of membrane-less cellular sub-compartments
Source: eLife. 2021 Oct 22;10:e69181. doi: 10.7554/eLife.69181 (PMC8598233; doi:10.7554/eLife.69181)
Supplement: Figure 2—source data 1. [file elife-69181-fig2-data1.zip › Fig2G.csv]

10.810083285854272 10.659682127094557 9.582318724550502
10.235634415591486 10.87223252501118 10.387358135494136
10.528081113179816 10.289664051391602 9.725559694728583
10.800491375219089 9.939377144641385 10.497248875634073
10.090571569565528 10.049471004819912 10.313180394010274
10.07982972576063 10.214233797196535 9.062589910016682 6.752478059700069
4.708144542598869 2.422717421813838 0.9567184821103878 0.9574541851781098
0.9126017832905241 0.946512482678981 0.8312488393536928
0.9075342647887144 0.9842735112737356 0.8858643373154876
0.9446807531274214 0.9357441708547816 0.8980684575940472
0.8556180868403062 0.8751485194843805 0.9398207698732228 0.91046113358305
0.9046629699396656 0.90679227897429 0.9048379278650931 0.894876579040122
0.9124442486447522 0.8899168909311657 0.9310654373278816
0.9340142658899682 0.9204828797718433 0.9439198634438196
0.9270919072854521 0.9153306784438289 0.9335333631693535 0.9126852005536
0.8931353569480474 0.9423093008006421 0.904456265228941
0.9342315896361179 0.9489335345412774 0.9348540973693992
0.8981422694176351 0.8967458964511076 0.9495991528833834
0.9077769549994718 0.9221129937342522 0.9139577615510156
0.9129359195360462 0.8990821027127839 0.9203975113044964
0.9077507893088196 0.8935871315198912 0.9197486813504725
0.9239033968372895 0.8991558636805985 0.9066571882479499 0.94177324871996
0.936875189795892 0.9237060491368263 0.9270414829531204
0.9246476467866257 0.908158505715834 0.9287572062847421
0.8914842624952647 0.9156557564579246 0.9278719536001064
0.8969688941320404 0.9394679573733018 0.9025530830213342
0.9306042766055177 0.9000249769074928 0.9065046167816212
0.9059822745598113 0.9144981664660807 0.9020178771880161
0.9098188881905088 0.9090398743698969 0.9279241613653995
0.9239023058730709 0.9185690682521311 0.9274524460652536
0.9233207231550344 0.9063032025257527 0.9181929785774292
