# Supplementary material for: Physical observables to determine the nature of membrane-less cellular sub-compartments
Source: eLife. 2021 Oct 22;10:e69181. doi: 10.7554/eLife.69181 (PMC8598233; doi:10.7554/eLife.69181)
Supplement: Figure 2—source data 1. [file elife-69181-fig2-data1.zip › Fig2D_1.csv]

5.79032291007128	34.9155450256326	65.8483282612692	73.2521803067748	62.7233920875799	45.6230469148914	32.1378239823533	23.2685198423235	18.2134760319438	16.012744837728	14.1132738301914	12.7090949939748	11.5959641347195	10.1407242499132	9.12971548783727	8.19529829864585	7.05663691509568	6.55623863891668	5.65756418373809	4.91207287432854	4.35550744470088	3.97765568513716	3.3189681583301	2.86963093074079	2.51220359061293	2.19051898449786	2.00669920957497	1.62884745001123	1.38886052163967	1.10802475439636	1.02122097179388	1.01611486693491	0.832295092012009	0.592308163640448	0.587202058781479	0.49018606646106	0.393170074140645	0.33189681583301	0.275729662384346	0.275729662384346	0.158289250628051	0.122546516615265	0.148077040910112	0.107228202038358	0.0919098874614488	0.0510610485896938	0.0663793631666019	0.0561671534486632	0.0459549437307244	0.0204244194358775
[truncated: 75 more columns]
