# Supplementary material for: Physical observables to determine the nature of membrane-less cellular sub-compartments
Source: eLife. 2021 Oct 22;10:e69181. doi: 10.7554/eLife.69181 (PMC8598233; doi:10.7554/eLife.69181)
Supplement: Figure 2—source data 1. [file elife-69181-fig2-data1.zip › Fig2D_2.csv]

0.0118795884910547	0.0831571194373827	0.261350946803203	0.570220247570624	1.03352419872176	1.2592363800518	1.7819382736582	2.32839934424672	2.49471358312148	3.05305424220105	3.75394996317328	4.77559457340397	5.19138017059089	6.36745943120531	6.28430231176793	7.2584285680344	7.81676922711397	8.74337712941623	9.50367079284376	9.19480149207631	9.99073392097697	10.632231699494	11.2380907125377	11.2143315355556	11.737033429162	12.7705576278838	12.0459027299295	12.2359761457863	12.2003373803131	11.950866022001	13.5308512913113	12.9962698092138	12.1528190263489	11.8083109601083	12.2003373803131	12.5329658580627	11.5469600133052	11.3806457744304	11.3450070089572	11.6776354867067	10.9529805887524	10.6797500534581	9.94321556701275	9.86005844757543	9.0403668416926	9.0403668416926	9.23044025754947	8.31571194373826	7.72173251918553	8.0187222314619
[truncated: 75 more columns]
