# Supplementary material for: Physical observables to determine the nature of membrane-less cellular sub-compartments
Source: eLife. 2021 Oct 22;10:e69181. doi: 10.7554/eLife.69181 (PMC8598233; doi:10.7554/eLife.69181)
Supplement: Figure 2—source data 1. [file elife-69181-fig2-data1.zip › Fig2A.csv]

3.1128779	4.0321862
3.1584209	4.0638373
3.1700259	4.0691333
3.1808923	4.0724636
3.1664436	4.0658822
3.1819623	4.0782688
3.2156143	4.0281158
3.237764	4.029089
3.2363301	3.9854451
3.2578164	3.978377
3.2267092	4.0170968
3.2527813	3.997001
3.1694562	4.0326457
3.2098535	4.0324992
3.2652399	4.0468313
3.2391154	4.0357839
3.304024	3.9755139
3.3096432	3.968966
3.2856293	3.9362105
3.2716182	3.9468206
3.2483715	3.9951079
3.182829	4.0011395
3.1735092	3.8961424
3.1336852	3.8865157
3.1893956	3.9168771
3.1614216	3.8633544
3.1960835	3.7983865
3.2019551	3.7558628
3.1974352	3.8667952
3.2087408	3.8589119
3.160647	3.8772544
3.1610934	3.860109
3.1987649	3.8470528
3.1915619	3.9112589
3.1941582	3.9287356
3.2302561	3.9239688
3.2738368	3.9012918
3.29703	3.9304944
3.2586505	3.9098183
3.3209518	3.8109794
3.143963	3.8506955
3.2202433	3.859646
3.2518732	3.914221
3.0581035	3.7989659
3.1690226	3.9390298
3.235672	3.97418
3.276859	4.0089246
3.2290068	4.0309957
3.2644177	3.9787363
3.2711294	4.0052819
3.2808553	3.9390972
3.2794466	3.9962409
3.2888443	3.9926732
3.3541389	3.9153189
3.2017144	3.9670273
3.3189539	3.9822302
3.2738751	3.9839906
3.3070725	3.9670459
3.2088724	3.9587912
3.1622	3.9208227
3.1881504	3.9693832
3.2291307	3.9794461
3.2143813	3.9602677
3.2388978	3.9565581
3.3877444	4.016059
3.3342871	3.9168195
3.2702277	3.9054965
3.31574	3.9599725
3.2813092	3.9288832
3.2691313	3.9445707
3.3149321	3.9123295
3.3559497	3.8022886
3.2700328	3.8951597
3.2738541	3.9436501
3.267958	3.9360045
3.28226	3.8236597
3.3036357	3.7995029
3.2596565	3.9392618
3.2822607	3.8942941
3.2470361	3.9617005
3.2381972	3.9141165
3.2451406	3.9719357
3.2954651	4.038191
3.313844	4.0116933
3.2510495	4.0252127
3.2740541	4.0227638
3.2205822	4.0112431
3.2105731	3.9999742
3.2418758	4.0470588
3.2033846	4.0324904
3.1832118	3.9552964
3.2043232	3.9832291
3.2390588	3.9840142
3.207251	4.0037696
3.1857062	3.9848524
3.2021678	4.0409194
3.2454529	4.02163
3.2564683	3.9698861
3.2919853	3.91072
3.2538698	3.9856294
3.2631913	3.9984251
3.2467	3.9273665
3.2743817	3.9411518
3.1999214	4.0294832
3.1703487	4.0350436
3.2288687	4.0396606
3.2087832	3.9415054
3.161306	4.0075996
3.2004885	3.9773744
3.1284708	4.0192314
3.1572561	4.0062331
3.1913234	3.9775056
3.197594	4.0510801
3.1883728	3.9622133
3.1940909	3.9798143
3.1364513	3.9908459
3.1858613	3.9450126
3.1859996	4.0697012
3.2394067	3.9922027
3.2257513	4.0010783
3.2755425	4.0188003
3.3063575	4.0175226
3.2838291	3.9892976
3.2462494	4.087702
3.2816147	4.0241093
3.2362017	4.0805246
4.7314623	5.3690083
4.7629385	5.320709
4.7086915	5.3866549
2.8035543	2.8181027
2.7546073	2.9654369
2.8182712	2.7589957
2.9952062	2.7760631
4.6945411	5.3842442
4.6888304	5.1188945
4.7078115	5.4616367
4.2953703	5.315122
4.7480191	5.4695953
4.2251224	5.3000273
4.505474	5.1864619
4.4599082	5.1254529
4.3216985	5.1237369
4.4336068	5.1350112
3.2896658	3.4520456
3.3784006	3.4043235
3.041147	3.3620236
3.0566094	3.3402613
3.3485218	4.1203622
3.2842923	4.0678841
3.2966328	4.1055732
3.2550284	4.1262858
3.294065	4.1220329
3.3266313	4.1059477
3.3097641	4.0792467
3.2936882	4.0602813
3.306298	4.0250017
3.2953829	4.0761994
3.2931238	4.0900289
3.2055145	3.469124
3.2726898	3.9430172
3.3115469	3.9987603
3.333756	4.1467453
3.3467674	4.1292004
3.3115501	4.0715972
3.077094	3.5837362
3.0976785	3.1859767
2.6240502	3.0024093
2.8506943	3.0231163
3.0459596	3.9278596
3.0116284	3.9535374
3.0986606	3.9723982
3.2579458	4.0250236
3.2553267	4.0843458
3.2528364	4.0858436
3.2249811	4.0459686
3.3187733	4.1548518
3.3465414	4.0924638
3.3144289	4.1361214
3.316384	4.0503394
3.3276179	4.1203544
3.3569768	4.1546636
3.3017335	4.1112198
3.1512297	4.2141589
3.1727409	4.1260275
3.3166581	4.1723861
3.2751869	4.0933145
3.2887832	4.1588852
3.2816944	4.0681946
3.2735625	4.1674322
3.3421445	4.0469365
3.225715	4.0329081
3.3906038	4.0212865
3.3261223	4.1664224
3.3567601	4.1410644
3.2955524	4.1445386
3.2935404	4.1077697
3.31723	4.0086144
3.3235172	4.1293415
3.3382247	4.0617097
3.3175582	4.1493322
3.6740011	3.4102139
3.6361512	3.3024041
3.4295672	3.3657838
3.4381292	3.3337846
3.3172749	4.0380998
3.2645059	3.9718351
3.2628096	4.1477487
3.2598667	4.1110067
3.2735637	4.1175476
3.3130197	4.1559691
3.3457334	4.1694779
3.3076441	4.1734686
3.328634	4.0404938
3.3522219	4.1077805
3.2866131	3.9511974
3.298826	4.0728908
3.3148864	4.1195611
3.3771418	4.0792217
3.3252631	4.080818
3.3175883	4.0868915
3.3165659	4.0607073
3.2567819	4.0756234
3.3319912	4.1457089
3.357549	4.0576796
3.3823522	4.0405322
3.4306394	4.1171867
3.3458607	4.0901811
3.3607892	4.1567053
3.4220527	4.16797
3.3672125	4.1264681
3.3022726	4.0447392
3.3769341	4.1423944
3.230936	4.0246777
3.2435848	4.0002019
3.2619807	4.0971569
3.3338738	4.1555338
3.3110944	4.0851373
3.2852024	4.1322671
3.3207393	4.1266474
3.3409795	4.1076995
3.3267221	4.1569398
3.3263963	4.0966882
3.2746049	4.0755858
3.2781028	4.0525623
3.2048866	4.0445918
3.3872616	4.0796788
3.4166992	4.0775475
3.2789867	4.0775
3.3452359	4.0422748
3.3591236	4.0385701
3.2337365	4.0330875
3.2154653	4.0523031
3.237337	4.1194663
3.188184	4.154194
3.2381121	4.1192128
3.2224088	4.117053
3.2659984	4.1303434
3.2579684	4.0748967
3.2354308	4.1524896
3.243195	4.0910944
3.2660306	4.1011817
3.2347875	4.138576
3.2866495	4.1864301
3.2513634	4.1067635
3.2436624	4.1037004
3.2676035	4.0445991
3.248411	4.040752
3.2432366	4.1163311
3.2940141	4.1004324
3.3185184	4.0939528
3.3121208	4.101029
3.2786542	4.041254
2.8985054	3.1343242
2.8364591	2.8359703
2.8889386	3.1028841
2.9110392	3.143635
2.7723062	3.195924
2.8200064	3.1215455
3.1800129	3.0480683
3.2358908	4.0408124
3.3488171	4.0238836
3.3014628	4.0812856
3.3044314	4.0747799
3.2745271	4.0808328
3.2452496	4.1044279
3.3780468	4.0476774
3.2507919	4.1188966
3.2993146	4.0644241
3.2581251	4.0714725
3.2458324	4.0635289
3.2858564	4.0651347
3.3134857	4.1102843
3.3957938	4.0296699
3.2782282	4.0788616
3.3545093	4.1129536
3.3505951	4.1214007
3.34273	4.1118661
3.3359853	4.1255267
3.2695371	4.1334633
3.3109531	4.1500732
3.3747753	4.094854
3.2943357	4.0819147
3.3228656	4.1083783
3.2860436	4.0818982
3.3486334	4.0939292
3.2678955	4.0939206
3.3279144	4.1248539
3.3017524	4.1428165
3.3161061	4.1264656
3.328948	4.0936069
3.3660912	4.0659047
3.3807416	4.0966642
3.3066548	4.0870484
3.3007766	4.1362293
3.3112069	4.0879946
3.2718088	4.0903789
3.2847178	4.0910588
3.2844888	4.0940766
3.2770214	4.0669016
3.2668118	4.0085706
3.2253143	3.945573
3.3548803	4.0957339
3.2309842	4.0984478
3.3506878	4.0964657
3.2919369	4.048592
3.3639932	4.0793928
3.3412673	4.1224367
3.3028484	4.0944039
3.2097114	4.0383704
3.2466418	3.9885943
3.2285385	3.9915389
3.2971456	4.0336022
3.2631709	3.9179103
3.4839434	3.5348247
3.5478955	3.3467831
3.5516962	3.2898282
3.4152101	3.330746
3.4427949	3.5779792
3.3536905	3.9132033
3.3993196	3.9155266
3.4099284	4.006313
3.3484841	3.9629345
3.3459611	3.9852296
3.351172	3.9687727
3.256604	4.0373404
3.2918808	4.066954
3.1642017	3.9544851
3.1913411	4.1039341
3.2090802	4.0242198
3.2648216	4.0889161
3.2585466	4.0243538
3.2386276	4.0010432
3.222589	4.0216202
3.3041966	3.9840354
3.2957305	4.1366907
3.2926922	4.0214602
3.2569896	4.0497828
3.238903	4.1369393
3.1944378	4.0600324
3.2959009	4.062845
3.2924963	4.0154759
3.2688566	4.057059
3.2593532	4.0556426
3.3527772	4.1162281
3.2171488	4.0545152
3.1259416	3.9713693
3.1233673	3.9852956
3.1897271	3.822124
3.1996704	4.1010664
3.2521416	4.0875514
3.0929289	2.8992141
3.3289957	2.9210375
2.9323587	3.4308315
3.1612492	3.1264824
2.855957	2.9420103
2.59788	3.162115
2.5621261	2.9893873
3.00554	2.8892542
3.0342074	3.1207697
3.1593273	4.0741473
3.2638529	4.0973417
3.3165137	4.0612646
3.2015149	4.1109573
3.1614371	4.0988798
3.1285764	4.1300463
3.2243622	4.1120542
3.2527816	4.0791777
3.1801566	4.0019608
4.7957732	5.0354938
4.4348694	5.1273479
3.5362025	3.4018977
3.6174717	3.4033572
3.2618282	4.057282
3.2227196	4.0043611
3.1254622	4.0503156
3.1487324	4.0510662
3.1991997	4.073611
3.280647	4.0482309
3.195993	4.0344588
3.19087	4.1074783
3.1572411	4.091562
3.171766	4.0723683
3.1831225	3.9687445
3.2362108	4.1032617
3.2908987	4.0566584
3.2513768	4.0422628
3.2828574	4.1078338
3.246563	4.0427903
3.3397665	4.069498
3.3327517	4.0594919
3.3633699	4.1183039
3.3427866	4.041128
3.3362481	4.0102077
3.2960246	4.0920235
3.2872266	4.0423627
3.281044	3.9834186
3.1818953	3.9921592
3.2571011	4.0790158
3.2073221	4.116345
3.212832	4.0157637
3.1801717	3.9651087
3.0260099	3.5500161
3.2390952	3.9997771
2.9167848	3.1802993
2.6729326	2.9982283
2.6212454	2.997536
2.8816445	3.067351
2.7794918	3.0013883
2.8628797	3.0276856
3.1556166	4.0721042
3.3187151	3.9386044
3.3699075	4.0598518
3.2041102	4.0768574
3.1658735	4.0939856
3.144268	4.0041182
3.1713999	4.0010179
3.158521	4.0520137
3.1862019	4.0892231
3.1173926	2.8561041
2.8869344	2.8939785
3.1460103	3.0545893
3.3109171	3.0404153
3.0153209	3.4680485
3.1672469	4.1348086
3.1155819	4.0319684
3.4005224	3.5133953
3.0957619	3.9769144
3.068432	4.129402
3.0954713	4.011112
2.7395437	3.2364696
2.7041769	3.1369937
2.7488286	3.3103405
3.0420009	4.0989244
3.0268175	4.0068079
3.0741636	3.9696237
3.0814821	3.9367556
3.1719215	3.9613607
3.117035	3.9982882
3.1082111	4.0285345
3.0938446	3.8629483
2.8536502	3.9931312
2.9003429	3.9273681
2.9502524	4.0315732
2.9704614	3.9599559
3.0041775	4.0254039
3.0142463	3.9774166
4.7615978	5.5913612
4.7521238	5.8219407
3.0692754	3.717795
3.1239851	3.7944668
3.0923117	3.7456185
2.991803	3.6735925
3.1007117	3.6509019
3.1937245	3.5535774
3.2338638	3.7024483
2.9806237	3.8983929
3.0328108	3.6741919
3.3123051	3.6810694
3.2828168	3.6444693
3.271382	3.6725653
3.1871999	3.7060961
3.1120549	3.8157474
3.1836969	3.6976539
3.1557248	3.7088458
2.3742324	3.5917958
2.6103725	3.2491577
2.680645	3.1453518
3.3517287	3.8455519
3.2750369	3.6293195
3.2346359	3.7569676
3.2702325	3.748741
3.1212387	3.7388785
3.0766216	3.5582114
3.1014095	3.690658
2.8983225	3.6475188
2.9214816	3.8356949
2.9242798	3.7336119
2.994446	3.6963004
3.1220411	3.5961747
2.9967216	3.6166011
3.1912557	3.6063372
3.0776076	3.2313635
3.0946211	3.0240993
3.0032942	3.1866418
2.6589801	3.3625016
2.873308	3.6777472
2.9355308	3.5528175
3.0848732	3.6020408
3.2939773	2.6621986
3.3031062	2.7571238
3.4250001	2.8746337
2.9679046	3.3708887
3.1311844	3.613251
3.2400272	3.6220667
3.1830567	2.7604619
3.3554907	2.8839648
2.9230282	3.1075975
3.2844652	3.595616
3.2216305	3.492451
3.3595949	3.2145041
3.1794816	3.3819615
3.3410771	3.4615075
3.4343024	3.4525947
3.4710468	3.5712083
3.1808336	3.2586682
3.1653298	3.1544545
2.8443901	3.64098
3.0377284	3.2144188
3.4299646	2.7419795
3.3077178	3.7755771
3.1660639	3.9605857
2.8856304	3.2392714
3.2228638	3.3738652
4.637954	5.3034461
4.6373573	5.693662
3.2929841	3.1008569
3.1557938	3.1348919
3.1557298	3.4833792
3.3175428	3.4689367
3.2046776	3.4342282
3.1755204	3.4615382
3.0490027	3.5545646
3.0526653	3.5315528
3.1923945	3.5688739
3.0753336	3.5184738
3.1284357	3.4256876
3.0456693	2.8021572
3.0376856	3.3659846
3.1946432	3.1075173
3.8024168	2.9998782
3.67872	3.154285
3.0689548	3.5038523
3.0806405	3.5500872
3.0387803	3.6957852
3.4987927	4.0687403
3.5906343	4.1617306
3.1843349	3.0834771
2.9127554	3.047828
2.9870333	3.1849919
2.9156115	3.4347799
3.1805733	3.4167437
3.2098918	3.6845648
3.3736823	3.572504
3.3851241	3.7495082
3.5806732	3.3793785
3.1013147	3.4642362
3.2189672	3.6207346
2.8640686	3.1421036
2.6667515	2.9912866
3.3174779	3.5204459
3.7030658	3.3444581
3.8863162	3.6452703
3.2113101	3.0216789
3.5015412	3.3321799
3.3719702	3.3347019
3.4043509	3.4023463
3.2842945	3.553648
3.1973009	3.088761
3.1434259	3.4381488
3.2574834	3.4677759
3.2260829	3.5578907
3.1985592	3.386815
3.2130697	3.4213887
3.1916076	3.4182516
3.2230129	3.2998982
3.1536734	3.1735718
2.9960364	3.1681444
3.1270929	3.1074289
2.9608021	3.3684715
3.2604041	3.2700086
2.8823629	3.6662015
3.2218678	3.6419842
3.1617608	3.4853161
3.4677276	3.4862568
3.3384252	3.5128489
3.280874	3.370114
3.1809535	3.1481035
3.1885731	3.1618757
3.1365075	2.9895767
3.0449222	3.2476615
3.082559	3.4851628
3.0590366	3.1441251
3.328253	3.3052248
2.9323293	3.1731393
3.1698957	3.550443
3.1593973	3.7773411
3.1938594	3.6864743
3.5653403	3.5761758
3.3522054	3.479193
3.0110141	3.4868633
3.3224075	3.4979347
3.3180912	3.573636
3.3055261	3.7697825
3.471385	3.632676
3.2694533	3.5428877
3.3601029	3.6077409
3.4534402	3.5088638
3.3596824	3.661507
