# Supplementary material for: Physical observables to determine the nature of membrane-less cellular sub-compartments
Source: eLife. 2021 Oct 22;10:e69181. doi: 10.7554/eLife.69181 (PMC8598233; doi:10.7554/eLife.69181)
Supplement: Figure 2—source data 1. [file elife-69181-fig2-data1.zip › Fig2E_2.csv]

3.65538519021841e-161
2.03412192876251e-32
4.48248211607123e-11
3.1921051644125e-07
1.92838254365675e-06
0.00094603225425779
0.00346352130929779
0.0135169164013102
0.0182895673538544
0.0461386773412658
0.0856130648690601
0.14927362404513
0.175855704538463
0.208384061702821
0.251303656565537
0.296855734145994
0.323403683807857
0.429852844899829
