# Supplementary material for: Physical observables to determine the nature of membrane-less cellular sub-compartments
Source: eLife. 2021 Oct 22;10:e69181. doi: 10.7554/eLife.69181 (PMC8598233; doi:10.7554/eLife.69181)
Supplement: Figure 2—source data 1. [file elife-69181-fig2-data1.zip › Fig2E_1.csv]

0
2.06705609139696e-103
3.01836346756885e-32
1.14235295481087e-16
1.16220565118494e-15
2.27765011305521e-08
1.05463349985364e-06
1.08135299154792e-06
1.12100593795488e-06
1.54761707151203e-05
4.18627933850395e-05
0.000469688937366626
0.000478783553206056
0.000653128944964411
0.00551707997702725
0.0218187539674874
0.0356346243852933
0.0816404169481504
