# Supplementary material for: Physical observables to determine the nature of membrane-less cellular sub-compartments
Source: eLife. 2021 Oct 22;10:e69181. doi: 10.7554/eLife.69181 (PMC8598233; doi:10.7554/eLife.69181)
Supplement: Figure 2—source data 1. [file elife-69181-fig2-data1.zip › Figure2H.txt]

0.0895210983563955 0.0907401967420713
0.08251267645439747 0.07906618370584322
0.15754870938982354 0.13581704255170335
0.15968710827526714 0.15210833763317866
0.17946929862538058 0.15457487493643607
0.22304013904362 0.2337102655320798
0.23459150479154617 0.24262973590769296
0.07905616105625397 0.07122094700326016
0.08682386302319495 0.0834076539515329
0.08581808032441118 0.08338928868245311
0.1466849619503723 0.14291142956253747
0.14710975401234896 0.15093734500573056
0.15383331366049469 0.14167057236479508
0.20132531738141735 0.18017064013382011
0.20810529471482564 0.19284612420057395
0.23423037359321752 0.21948112931773164
0.044346496622824624 0.04685231952992347
0.04608936534545585 0.05112570473329986
0.050142939576690394 0.053749595826867995
0.08572266865298199 0.09447910901628967
0.09046341643580127 0.08962682500571807
0.0949523257471372 0.08922916677290907
0.12029014174277299 0.1267778566401032
0.13215163959188264 0.13207703174018495
0.13160090825652793 0.1295198604902468
0.029430665605715316 0.03741487474848136
0.03196538357823659 0.03394527476745449
0.035118262471194046 0.03710016864521737
0.06410574799739409 0.06872035907596252
0.06349618328377173 0.06404097231875631
0.06600082636220077 0.06602850096577748
0.08358961843775234 0.08876326014354963
0.08914250259627021 0.08180871186448058
0.09152127448784127 0.083805657376044
0.02278680805758735 0.02589398943105773
0.02453773735201622 0.027070565992258606
0.026000886745531908 0.026985834407586503
0.04534357202051962 0.05192896332645944
0.04855708613641549 0.04797436194645863
0.0499365376469379 0.05010557519023229
0.06604874437303494 0.07169721747997798
0.06799571653673261 0.0713710267644678
0.07477957736845094 0.07516864914775352
0.018805775160873478 0.020017276004631986
0.018905208849987896 0.02161574633140687
0.020123743885338562 0.020816376851615692
0.035857077784786626 0.04149923713813267
0.03973219819076003 0.04105168244454007
0.0388308768208712 0.04337308931893307
0.05410178480802998 0.055054613771832815
0.056802890912862065 0.05758466072193254
0.06059371317788406 0.062353451156027924
0.0060626603474553415 0.00685106869683215
0.0064065014872665225 0.006986856180986426
0.006417781085824075 0.0065610395422080504
0.011990055127206866 0.013657371402885204
0.013431666753194819 0.014760904301201019
0.013311310378236896 0.015821501235827644
0.01825085859730919 0.02074214385950152
0.019481374127344284 0.021520734760825957
0.020056646727747835 0.0217679081165715
0.004500131783344505 0.004602996284928035
0.004956472911473105 0.005659413787009957
0.005076819722827161 0.005364488765487016
0.003554686593014312 0.004057138570431841
0.0037536551711640754 0.0038508693533972605
0.003979254744157597 0.0038435087141453906
0.007623539655653797 0.006279108887209568
0.006966462014253685 0.007011615614880266
0.008078656154251478 0.007238829157326229
0.009788339366410288 0.008186756206218945
0.010135153667400126 0.011870456966192619
0.011882990721377615 0.010693406321807708
