# Supplementary material for: Physical observables to determine the nature of membrane-less cellular sub-compartments
Source: eLife. 2021 Oct 22;10:e69181. doi: 10.7554/eLife.69181 (PMC8598233; doi:10.7554/eLife.69181)
Supplement: Figure 2—source data 1. [file elife-69181-fig2-data1.zip › Fig2Cblue.csv]

2.12536992198009
5.06456820016142
5.97928436911488
5.60936238902341
5.14527845036319
3.95480225988701
3.45708905030939
2.53564702717245
2.11191821361313
2.02448210922787
1.52004304546678
1.39897767016411
1.17702448210923
1.12321764864138
0.948345439870865
0.847457627118643
0.712940543449017
0.659133709981169
0.477535647027172
0.531342480495022
0.417002959375842
0.390099542641916
0.295937584073177
0.275760021522733
0.208501479687921
0.127791229486144
0.107613666935701
0.195049771320959
0.067258541834813
0.134517083669626
0.0739843960182943
0.0739843960182947
0.0269034167339252
0.0538068334678504
0.0336292709174065
0.0336292709174065
0.0269034167339252
0.0201775625504439
0.0067258541834813
0
0.0134517083669626
0.0067258541834813
