# Supplementary material for: Physical observables to determine the nature of membrane-less cellular sub-compartments
Source: eLife. 2021 Oct 22;10:e69181. doi: 10.7554/eLife.69181 (PMC8598233; doi:10.7554/eLife.69181)
Supplement: Figure 3—source data 1. [file elife-69181-fig3-data1.zip]

Archive with 23 entries (22 files):
- Fig3B.csv
- __MACOSX/
- __MACOSX/._Fig3B.csv
- Fig3D_red.csv
- __MACOSX/._Fig3D_red.csv
- Fig3D_blue.csv
- __MACOSX/._Fig3D_blue.csv
- Fig3Cblack_2.csv
- __MACOSX/._Fig3Cblack_2.csv
- Fig3D_yellow.csv
- __MACOSX/._Fig3D_yellow.csv
- Fig3Cblack_1.csv
- __MACOSX/._Fig3Cblack_1.csv
- Fig3F_1.csv
- __MACOSX/._Fig3F_1.csv
- Fig3Cgreen_2.csv
- __MACOSX/._Fig3Cgreen_2.csv
- Fig3F_2.csv
- __MACOSX/._Fig3F_2.csv
- Fig3Cgreen_1.csv
- __MACOSX/._Fig3Cgreen_1.csv
- Figure3E.csv
- __MACOSX/._Figure3E.csv
