# Supplementary material for: Physical observables to determine the nature of membrane-less cellular sub-compartments
Source: eLife. 2021 Oct 22;10:e69181. doi: 10.7554/eLife.69181 (PMC8598233; doi:10.7554/eLife.69181)
Supplement: Figure 3—source data 1. [file elife-69181-fig3-data1.zip › Fig3B.csv]

0.000130012304398315
0.000361905755090826
0.000632131381527573
0.000568238761045856
0.00101062394415915
0.000821047833011695
0.00119625858343866
0.000648479992674119
0.000894596679471484
0.00136417460413253
0.000925335482367728
0.000919077971184357
0.000554088269451802
0.000467738918720556
-3.22668208714504e-05
0.000216547896421059
-0.000761592093150885
-0.0008213432016098
-0.000941596911753844
-0.000269614955233323
-0.000145505670040383
-0.00195403912476051
-0.00107148565413852
-0.00231502444619515
-0.00255921374079677
-0.00363139010862708
-0.00264941589616623
-0.0025900620114213
-0.00795671162088913
-0.00434479326157294
-0.0020010599484587
-0.00501929693190946
-0.00773232713091383
-0.00882840788924664
0.003417055841497
-0.00148512643127607
-0.00623117862957949
-0.00692032753314778
-0.0109312953921097
