# Supplementary material for: Physical observables to determine the nature of membrane-less cellular sub-compartments
Source: eLife. 2021 Oct 22;10:e69181. doi: 10.7554/eLife.69181 (PMC8598233; doi:10.7554/eLife.69181)
Supplement: Figure 3—source data 1. [file elife-69181-fig3-data1.zip › Fig3D_red.csv]

0.0005	2.33491144413019e-06
0.0015	4.78345435519652e-06
0.0025	6.32258839233488e-06
0.0035	7.75701259740668e-06
0.0045	8.64607495171176e-06
0.0055	9.25652569346131e-06
0.0065	9.60931206503786e-06
0.0075	9.77580926392769e-06
0.0085	9.85969303142615e-06
0.0095	9.91404729406905e-06
0.0105	9.94703349598007e-06
0.0115	9.9559897274382e-06
0.0125	9.97845153319055e-06
0.0135	1.0000468631079e-05
0.0145	1.00191967655386e-05
0.0155	1.00186300419354e-05
0.0165	1.00021823825707e-05
0.0175	9.98310874130985e-06
0.0185	9.94823477970487e-06
0.0195	9.90970720970574e-06
0.0205	9.89900259670903e-06
0.0215	9.8985598452451e-06
0.0225	9.8834077258507e-06
0.0235	9.89556960468298e-06
0.0245	9.90448669905477e-06
0.0255	9.88876132261049e-06
0.0265	9.88724179151757e-06
0.0275	9.90934585493578e-06
0.0285	9.91591933179277e-06
0.0295	9.93428823960699e-06
0.0305	9.98042294717522e-06
0.0315	1.00238069225733e-05
0.0325	1.00571373189778e-05
0.0335	1.01051529845273e-05
0.0345	1.01480866192072e-05
0.0355	1.01753733018025e-05
0.0365	1.01837603506989e-05
0.0375	1.01856326104924e-05
0.0385	1.0154118269951e-05
0.0395	1.01071402032657e-05
0.0405	1.00564469398012e-05
0.0415	1.00267944005403e-05
0.0425	1.00101397245903e-05
0.0435	1.00008430308264e-05
0.0445	1.00034257485723e-05
0.0455	9.99450362808676e-06
0.0465	9.95857987622739e-06
0.0475	9.91073908380378e-06
0.0485	9.89677967767588e-06
0.0495	9.88120462947049e-06
0.0505	9.90125024935295e-06
0.0515	9.95401581338897e-06
0.0525	1.00005123379095e-05
0.0535	1.00261719453291e-05
0.0545	1.00301218991256e-05
0.0555	9.99131134559794e-06
0.0565	9.94406336848239e-06
0.0575	9.92746411900695e-06
0.0585	9.90192443871656e-06
0.0595	9.90765422553327e-06
0.0605	9.94404210938133e-06
0.0615	9.95920332915516e-06
0.0625	9.93832263764366e-06
0.0635	9.92072115254589e-06
0.0645	9.91404052399963e-06
0.0655	9.88774384375607e-06
0.0665	9.88617578702926e-06
0.0675	9.90899211288005e-06
0.0685	9.93549660687699e-06
0.0695	9.9371580862248e-06
0.0705	9.95458270663688e-06
0.0715	9.96532908640073e-06
0.0725000000000001	9.95016466960791e-06
0.0735000000000001	9.94560482626299e-06
0.0745000000000001	9.94909858598156e-06
0.0755000000000001	9.94883929730691e-06
0.0765000000000001	9.91761337837136e-06
0.0775000000000001	9.92968679508513e-06
0.0785000000000001	9.92526922570233e-06
0.0795000000000001	9.9233702632963e-06
0.0805000000000001	9.91447925199098e-06
0.0815000000000001	9.94397548199326e-06
0.0825000000000001	9.93923473490501e-06
0.0835000000000001	9.91557649476063e-06
0.0845000000000001	9.8444552731474e-06
0.0855000000000001	9.6891746433326e-06
0.0865000000000001	9.31569603298151e-06
0.0875000000000001	8.45507136177174e-06
0.0885000000000001	6.63206470741506e-06
0.0895000000000001	2.93198133126603e-06
0.0905000000000001	-4.077778718033e-06
0.0915000000000001	-1.64131934472436e-05
0.0925000000000001	-3.65214557876838e-05
0.0935000000000001	-6.70554911847899e-05
0.0945000000000001	-0.00011023526546815
0.0955000000000001	-0.000167707595745761
0.0965000000000001	-0.000240045349297081
0.0975000000000001	-0.000324450187944721
0.0985000000000001	-0.000413531242046062
0.0995000000000001	-0.000497328658311463
0.1005	-0.000564034026871308
0.1015	-0.00060246030938771
0.1025	-0.000612643337594045
0.1035	-0.000587365687016478
0.1045	-0.000536917512900934
0.1055	-0.000474872393996954
0.1065	-0.000405370428163641
0.1075	-0.00033197719686171
0.1085	-0.000274189132007128
0.1095	-0.000221674288710174
0.1105	-0.000168223173653556
0.1115	-0.000127161059393925
0.1125	-8.95904571467652e-05
0.1135	-4.91254854564522e-05
0.1145	-1.72592234880555e-05
0.1155	3.30708309478906e-06
0.1165	2.66695284684286e-05
0.1175	4.46961314430586e-05
0.1185	5.28389449172842e-05
0.1195	6.32656165382973e-05
0.1205	8.32328236534083e-05
0.1215	0.000106188551408503
0.1225	0.000130318983222256
0.1235	0.000168872499544018
0.1245	0.000202623340310316
0.1255	0.000222054546581813
0.1265	0.000223792705841914
0.1275	0.000217503649956039
0.1285	0.000197697033614284
0.1295	0.000176754215896237
0.1305	0.00015422807017966
0.1315	0.000142937485159586
0.1325	0.000136352270668536
0.1335	0.000131176348124516
0.1345	0.000130992261688257
0.1355	0.000142287691348961
0.1365	0.000157203887343648
0.1375	0.000176211475434251
0.1385	0.00019787352487136
0.1395	0.000215001297966217
0.1405	0.000226758775783865
0.1415	0.00022719275361407
0.1425	0.000221860681580941
0.1435	0.000215905086279866
0.1445	0.000211954133037545
0.1455	0.000208776457300709
0.1465	0.00021488637157594
0.1475	0.000221316728019488
0.1485	0.00022156386263355
0.1495	0.000220402885586836
0.1505	0.000213226162019654
0.1515	0.000191190276034782
0.1525	0.000174453437617628
0.1535	0.000161172204153946
0.1545	0.000151712040808603
0.1555	0.000156459386135902
0.1565	0.000180512640712363
0.1575	0.000197114166107763
0.1585	0.000219285786654964
0.1595	0.000236131118282185
0.1605	0.000234863816368863
0.1615	0.000220257521424544
0.1625	0.000205374087252803
0.1635	0.000181869107724991
0.1645	0.000155583318891702
0.1655	0.000138583494854743
0.1665	0.000131433457803006
0.1675	0.000133450207603157
0.1685	0.000150241386644455
0.1695	0.00017409748929844
0.1705	0.000189671079026415
0.1715	0.000205196753273937
0.1725	0.000217907524602509
0.1735	0.00021430293093754
0.1745	0.000207169494211131
0.1755	0.00022235313639556
0.1765	0.000230804121060445
0.1775	0.000227862568825671
0.1785	0.000227021592087122
0.1795	0.000233456307317534
0.1805	0.000221896593003638
0.1815	0.000208014675587568
0.1825	0.000204230040411497
0.1835	0.000211158662828566
0.1845	0.000214071927423016
0.1855	0.000214677601951868
0.1865	0.000218962814587864
0.1875	0.00021513079421672
0.1885	0.000205736395218266
0.1895	0.000188133101009499
0.1905	0.000178661366252362
0.1915	0.000172959901292971
0.1925	0.000169290444707533
0.1935	0.000162170939034941
0.1945	0.000161650654403771
0.1955	0.000163306056380432
0.1965	0.000161614605779827
0.1975	0.000166982341349878
0.1985	0.000174948765442582
0.1995	0.000187777692036476
0.2005	0.000190284153915727
0.2015	0.000195719535752775
0.2025	0.000203316538192333
0.2035	0.000210456379057609
0.2045	0.000203469408085498
0.2055	0.000200351025870414
0.2065	0.000183336570677901
0.2075	0.000159011961804926
0.2085	0.000137065719715289
0.2095	0.000125703749687175
0.2105	0.000118164594325145
0.2115	0.000128543805506563
0.2125	0.000146177098544797
0.2135	0.00015671904759225
0.2145	0.000172125377962845
0.2155	0.000187524398846989
0.2165	0.000195064938418461
0.2175	0.000197673983896071
0.2185	0.000211409780510059
0.2195	0.000215419337914276
0.2205	0.000222932239464677
0.2215	0.000231037579541913
0.2225	0.000239720449137764
0.2235	0.000238321834278533
0.2245	0.000238076792093326
0.2255	0.000227768730334458
0.2265	0.00022706999730225
0.2275	0.000223072866757635
0.2285	0.000221522920657691
0.2295	0.000223253253601936
0.2305	0.000230505392695868
0.2315	0.000222288085515159
0.2325	0.000218612140665423
0.2335	0.000221841945671025
0.2345	0.000228861152644679
0.2355	0.000227440696917511
0.2365	0.000233227861259527
0.2375	0.000225407998260688
0.2385	0.000206127381368789
0.2395	0.000180636600011848
0.2405	0.000171167822637965
0.2415	0.00015489864304152
0.2425	0.000150306110677103
0.2435	0.000161779733757206
0.2445	0.000169223435526834
0.2455	0.000163997076661836
0.2465	0.000163270067994415
0.2475	0.000165218935199494
0.2485	0.000151369245163523
0.2495	0.000147394800069461
0.2505	0.000155124352199857
0.2515	0.000166663078555919
0.2525	0.00018177733737054
0.2535	0.000198858724341273
0.2545	0.000205265428466212
0.2555	0.000198695597556109
0.2565	0.000189860312962535
0.2575	0.000175550381883903
0.2585	0.000163723298464861
0.2595	0.000160894658662822
0.2605	0.000168908068690006
0.2615	0.000184762642403291
0.2625	0.000197581295702254
0.2635	0.000215157708404034
0.2645	0.000230094330297599
0.2655	0.000230788912347303
0.2665	0.000218604366612541
0.2675	0.000211279135836034
0.2685	0.000198970123687636
0.2695	0.000184726165108786
0.2705	0.000185889719786732
0.2715	0.000190883528509364
0.2725	0.000183836451591005
0.2735	0.000178729779778374
0.2745	0.000175730695802587
0.2755	0.000167482383173229
0.2765	0.000161518753081939
0.2775	0.000165370141497157
0.2785	0.000175435980135493
0.2795	0.000184042086893717
0.2805	0.000190875669003393
0.2815	0.000197808210771304
0.2825	0.000210079429383012
0.2835	0.000208275791223463
0.2845	0.000214771097371109
0.2855	0.000221197801048319
0.2865	0.00022565166895196
0.2875	0.000224787203849707
0.2885	0.000236280123192248
0.2895	0.000238174338634786
0.2905	0.000233887374263225
0.2915	0.00023001930411773
0.2925	0.000228365841096506
0.2935	0.000230961927719151
0.2945	0.000233769661327726
0.2955	0.000250085238161551
0.2965	0.000265965641074903
0.2975	0.000277721416220303
0.2985	0.000268783958811203
0.2995	0.000262286097708262
0.3005	0.000252283896957379
0.3015	0.000240926742352416
0.3025	0.000231135422374985
0.3035	0.000233527742371944
0.3045	0.000233582931361437
0.3055	0.000226717174750034
0.3065	0.000225390431147843
0.3075	0.000219535878462204
0.3085	0.000220694139081202
0.3095	0.000223299165914381
0.3105	0.000231333961923451
0.3115	0.00022791519632294
0.3125	0.000225444757789388
0.3135	0.000207051185499607
0.3145	0.000193569554358661
0.3155	0.000171797094997609
0.3165	0.000165453567593315
0.3175	0.000171026932888233
0.3185	0.000182375799100202
0.3195	0.000189589901419456
0.3205	0.000203190935657863
0.3215	0.000207233401662835
0.3225	0.00019629839551405
0.3235	0.000190807053178872
0.3245	0.00018016523877191
0.3255	0.000168830728801229
0.3265	0.000159518584414193
0.3275	0.000159708388975237
0.3285	0.000154105063315216
0.3295	0.000159583902710877
0.3305	0.000160856658734734
0.3315	0.000163943664658707
0.3325	0.000161268488310799
0.3335	0.000162776598668234
0.3345	0.000151839028675126
0.3355	0.000160289553009272
0.3365	0.000162428416886576
0.3375	0.000162528081633533
0.3385	0.000158396300136475
0.3395	0.000164695919331835
0.3405	0.000152260208840308
0.3415	0.000150090255455401
0.3425	0.000160873625686879
0.3435	0.000184370129154724
0.3445	0.000198971911149831
0.3455	0.000216752009498907
0.3465	0.000210967120149235
0.3475	0.000197837444843874
0.3485	0.000136193395615964
