# Supplementary material for: Physical observables to determine the nature of membrane-less cellular sub-compartments
Source: eLife. 2021 Oct 22;10:e69181. doi: 10.7554/eLife.69181 (PMC8598233; doi:10.7554/eLife.69181)
Supplement: Figure 3—source data 1. [file elife-69181-fig3-data1.zip › Fig3D_blue.csv]

0.0005	1.14659190863609e-05
0.0015	1.16022990452786e-05
0.0025	1.14897393458371e-05
0.0035	1.07298672028841e-05
0.0045	1.12422785955971e-05
0.0055	9.9727827156972e-06
0.0065	1.02528698990846e-05
0.0075	9.42802284246401e-06
0.0085	1.03597133236679e-05
0.0095	8.93731016127633e-06
0.0105	1.11756703890729e-05
0.0115	9.42792289687194e-06
0.0125	1.01931863591879e-05
0.0135	1.10592498924518e-05
0.0145	1.10856710327375e-05
0.0155	9.70655370992239e-06
0.0165	1.16439664388969e-05
0.0175	1.03342414034652e-05
0.0185	7.74257946967792e-06
0.0195	9.89472326600267e-06
0.0205	9.1468992169939e-06
0.0215	8.38247999837123e-06
0.0225	1.02944200519314e-05
0.0235	1.06963511425913e-05
0.0245	9.78691951033163e-06
0.0255	1.00166969932978e-05
0.0265	9.63731943122121e-06
0.0275	1.00439987313687e-05
0.0285	8.99790204166493e-06
0.0295	9.17516534515804e-06
0.0305	9.3326966624462e-06
0.0315	1.08942790672548e-05
0.0325	9.75706325735291e-06
0.0335	1.21632449336842e-05
0.0345	9.98665880171026e-06
0.0355	1.09513626156001e-05
0.0365	8.90414429487658e-06
0.0375	9.89367297992931e-06
0.0385	9.54860338750997e-06
0.0395	1.15591799093868e-05
0.0405	1.02812297632188e-05
0.0415	1.08099753363845e-05
0.0425	9.34160647287697e-06
0.0435	9.38621535322785e-06
0.0445	8.6526385095635e-06
0.0455	1.01525676885772e-05
0.0465	9.33869536666468e-06
0.0475	1.01237245446982e-05
0.0485	9.02557108523045e-06
0.0495	1.02660842960252e-05
0.0505	8.63477090066361e-06
0.0515	1.11337921159955e-05
0.0525	1.08655825286537e-05
0.0535	1.0966738244589e-05
0.0545	1.00494229329996e-05
0.0555	9.89551501631621e-06
0.0565	9.17478306770658e-06
0.0575	9.45342377063643e-06
0.0585	1.00767081414911e-05
0.0595	1.07383136469971e-05
0.0605	1.11783223450648e-05
0.0615	1.08642155543237e-05
0.0625	9.77413470891227e-06
0.0635	9.69607673656327e-06
0.0645	8.43704930274007e-06
0.0655	1.01424774753708e-05
0.0665	9.81152621943527e-06
0.0675	1.12238312025307e-05
0.0685	1.13985206136435e-05
0.0695	1.05713191265977e-05
0.0705	8.72907482234316e-06
0.0715	1.03877835870833e-05
0.0725000000000001	9.57435632057178e-06
0.0735000000000001	9.65826714176361e-06
0.0745000000000001	9.46857958839223e-06
0.0755000000000001	1.15980519538048e-05
0.0765000000000001	9.20518167352435e-06
0.0775000000000001	9.67259719969857e-06
0.0785000000000001	9.36839963100349e-06
0.0795000000000001	1.0850771861378e-05
0.0805000000000001	7.86600782001001e-06
0.0815000000000001	1.0558791344944e-05
0.0825000000000001	9.79722945027808e-06
0.0835000000000001	9.62787824792203e-06
0.0845000000000001	1.01408568032996e-05
0.0855000000000001	1.39329769869417e-05
0.0865000000000001	1.25257358550528e-05
0.0875000000000001	1.59185519773786e-05
0.0885000000000001	1.67266890040519e-05
0.0895000000000001	1.3443732248295e-05
0.0905000000000001	-8.06225844438563e-06
0.0915000000000001	-4.6717850320951e-05
0.0925000000000001	-9.82346418865004e-05
0.0935000000000001	-0.000144712698070335
0.0945000000000001	-0.000183224025877964
0.0955000000000001	-0.00019736538912583
0.0965000000000001	-0.000187688945840482
0.0975000000000001	-0.000166599976347803
0.0985000000000001	-0.000149072642013821
0.0995000000000001	-0.000141325129669317
0.1005	-0.000134366113451539
0.1015	-0.000105576592738564
0.1025	-7.75959461073026e-05
0.1035	-3.57088054735869e-05
0.1045	1.09586406239657e-05
0.1055	5.76380592756648e-05
0.1065	8.62971472893882e-05
0.1075	0.000115323443988581
0.1085	0.000142574139347429
0.1095	0.000154901857664466
0.1105	0.000172461823713927
0.1115	0.000164748073269312
0.1125	0.000181390373067238
0.1135	0.000173200164439467
0.1145	0.000178413682198367
0.1155	0.000182301744368803
0.1165	0.000192989068464336
0.1175	0.000186571735589044
0.1185	0.000193334606611513
0.1195	0.000207363942612883
0.1205	0.000207152685078675
0.1215	0.000217218094949307
0.1225	0.000212708856030717
0.1235	0.000215720303355994
0.1245	0.000203499625559434
0.1255	0.000204978545351248
0.1265	0.000201416660190439
0.1275	0.000201955823237005
0.1285	0.000192819789186662
0.1295	0.000208444636879888
0.1305	0.000202647115883355
0.1315	0.000206416875838321
0.1325	0.000209015048035849
0.1335	0.000207019933092107
0.1345	0.000197366164234027
0.1355	0.000201308231012652
0.1365	0.000196002744312863
0.1375	0.000195242892199888
0.1385	0.000199298821087322
0.1395	0.000207095822458953
0.1405	0.000200777096746719
0.1415	0.000199321877437226
0.1425	0.000199852163658328
0.1435	0.00020554257503795
0.1445	0.000202216741171444
0.1455	0.000205258873783304
0.1465	0.000205136511185746
0.1475	0.00019715186650042
0.1485	0.000196219091866491
0.1495	0.000191204002552135
0.1505	0.000193553661439421
0.1515	0.000198286919181842
0.1525	0.000210541959591215
0.1535	0.000200266770799198
0.1545	0.000206181151777778
0.1555	0.000201068821540995
0.1565	0.000198994999379903
0.1575	0.000195092079507584
0.1585	0.00020351774818717
0.1595	0.000202503575591622
0.1605	0.00019713860388355
0.1615	0.000195178983528585
0.1625	0.000197993536329965
0.1635	0.000198545976033686
0.1645	0.000196650652261081
0.1655	0.000196511370200644
0.1665	0.000206699082257204
0.1675	0.0002036007092428
0.1685	0.000209326137099202
0.1695	0.000196002975225157
0.1705	0.00021435276428449
0.1715	0.000195491732550162
0.1725	0.000202394362188802
0.1735	0.000197115019808216
0.1745	0.00021873031409489
0.1755	0.000194705626573122
0.1765	0.000205609220531227
0.1775	0.000196572360350654
0.1785	0.000200291198927566
0.1795	0.000187801667977546
0.1805	0.000203149236067555
0.1815	0.00020028461620755
0.1825	0.000201400586949336
0.1835	0.000195036185929515
0.1845	0.000200227448093418
0.1855	0.00019461572430676
0.1865	0.000203174824570407
0.1875	0.000201045017051784
0.1885	0.000203817096889457
0.1895	0.000191660904225519
0.1905	0.000209437898176267
0.1915	0.000203923758619886
0.1925	0.000195140201517557
0.1935	0.000204377113827034
0.1945	0.000212523492339926
0.1955	0.000202353971858232
0.1965	0.000192994885732954
0.1975	0.000208119565656049
0.1985	0.000199875036950066
0.1995	0.000208625711402702
0.2005	0.000196979051375612
0.2015	0.000202581852428121
0.2025	0.000191271160592194
0.2035	0.000191734762143983
0.2045	0.000190383933975474
0.2055	0.000198431812386649
0.2065	0.000196935221278919
0.2075	0.000205009016976184
0.2085	0.000202076951174332
0.2095	0.000195719991393916
0.2105	0.000194851656643819
0.2115	0.000193962532017474
0.2125	0.000200868538120285
0.2135	0.000193244074650073
0.2145	0.000188939805011878
0.2155	0.000207493497196383
0.2165	0.000209090781145055
0.2175	0.000199457059456875
0.2185	0.000207758665636094
0.2195	0.000215659773677091
0.2205	0.000198327017174083
0.2215	0.000197853485529406
0.2225	0.000206771910346389
0.2235	0.000193679959055278
0.2245	0.000190020439570698
0.2255	0.000203490897621034
0.2265	0.000205941204844555
0.2275	0.000190278230721009
0.2285	0.000208397159127751
0.2295	0.000205006793368225
0.2305	0.000191658244532779
0.2315	0.000201435987181202
0.2325	0.000206720017661166
0.2335	0.000204760201349404
0.2345	0.000200277790511909
0.2355	0.000208386336419413
0.2365	0.000202660393837229
0.2375	0.000199046151825793
0.2385	0.000201433255745367
0.2395	0.000203751782041613
0.2405	0.000201692009034849
0.2415	0.000203046513916217
0.2425	0.00021258159505845
0.2435	0.00019671568630541
0.2445	0.000198556500437854
0.2455	0.000190600065660853
0.2465	0.000190420858810398
0.2475	0.00018960479593016
0.2485	0.000206215652721048
0.2495	0.000205212227767728
0.2505	0.000201842412299248
0.2515	0.000199210442529674
0.2525	0.000200143708678424
0.2535	0.000189709602281994
0.2545	0.00020013655349018
0.2555	0.000200934164603788
0.2565	0.000189464917185547
0.2575	0.000197534348318864
0.2585	0.000207585137006843
0.2595	0.000195177233992993
0.2605	0.000199465430173864
0.2615	0.000220120602623271
0.2625	0.00020382981452052
0.2635	0.000187663942983187
0.2645	0.000199727669983477
0.2655	0.000194096272835353
0.2665	0.000187772050826247
0.2675	0.00019775094876451
0.2685	0.000202524317719927
0.2695	0.00020355545021534
0.2705	0.000205452508864646
0.2715	0.000196001377186485
0.2725	0.00019917012647077
0.2735	0.000206197653791619
0.2745	0.000186344669191416
0.2755	0.000199998403240031
0.2765	0.000194646752788389
0.2775	0.000193868413951417
0.2785	0.000192764515964804
0.2795	0.000204364827875089
0.2805	0.000197680809297318
0.2815	0.000217806655061991
0.2825	0.000199021689635394
0.2835	0.000204645020648684
0.2845	0.000215274695895894
0.2855	0.000198374790896781
0.2865	0.000185991841405339
0.2875	0.000210454913751038
0.2885	0.000195457030836519
0.2895	0.000188586633362301
0.2905	0.000200616341617771
0.2915	0.000203879842047809
0.2925	0.000196844584055646
0.2935	0.000203644821537723
0.2945	0.000196730901922209
0.2955	0.000198640960341456
0.2965	0.000200017825818893
0.2975	0.000195212194535398
0.2985	0.000195012003469184
0.2995	0.000208271043054294
0.3005	0.000203033479990717
0.3015	0.000197278330904136
0.3025	0.000201110138263542
0.3035	0.000201536790328795
0.3045	0.00019087027054926
0.3055	0.000199283964687609
0.3065	0.000205695541323969
0.3075	0.000212163559849979
0.3085	0.000202208454772854
0.3095	0.000208711632639781
0.3105	0.000209845451415317
0.3115	0.000194849509451221
0.3125	0.000195190539040612
0.3135	0.000207826271445667
0.3145	0.000195582627592058
0.3155	0.000196035052185442
0.3165	0.000211416320079336
0.3175	0.000196881083104494
0.3185	0.000203296116811153
0.3195	0.000203424687366021
0.3205	0.000189946319011057
0.3215	0.000193498585870762
0.3225	0.000200300154638222
0.3235	0.000190259126626773
0.3245	0.000195512341119995
0.3255	0.000217384461313765
0.3265	0.000204167796052903
0.3275	0.00019656451691024
0.3285	0.000209238620785939
0.3295	0.000197168980766794
0.3305	0.000184987135771165
0.3315	0.000197114666122703
0.3325	0.000193992262627316
0.3335	0.000188471777963913
0.3345	0.000207875243130628
0.3355	0.000198163266484462
0.3365	0.000191476151331706
0.3375	0.000203978121975297
0.3385	0.000204226842408782
0.3395	0.000207879454256216
0.3405	0.000200621174789637
0.3415	0.00020863551644059
0.3425	0.000196909972650894
0.3435	0.000197962366548457
0.3445	0.000182928383486757
0.3455	0.000201398436143453
0.3465	0.000198404081046411
0.3475	0.000199217544482497
0.3485	0.000213490389128783
