# Supplementary material for: Physical observables to determine the nature of membrane-less cellular sub-compartments
Source: eLife. 2021 Oct 22;10:e69181. doi: 10.7554/eLife.69181 (PMC8598233; doi:10.7554/eLife.69181)
Supplement: Figure 3—source data 1. [file elife-69181-fig3-data1.zip › Fig3D_yellow.csv]

0.001	1.03174338916869e-05
0.003	1.01277589299931e-05
0.005	1.00775059037457e-05
0.007	1.00161188350883e-05
0.009	1.00007514699285e-05
0.011	1.0006236812541e-05
0.013	9.99945098031646e-06
0.015	9.98819075825766e-06
0.017	9.98959864863695e-06
0.019	9.98855376401781e-06
0.021	9.9839392399644e-06
0.023	9.99130983433189e-06
0.025	1.00029759168017e-05
0.027	1.00010882245081e-05
0.029	1.00085343943471e-05
0.031	1.00083258760852e-05
0.033	1.00074052491292e-05
0.035	1.00086962490592e-05
0.037	1.00071116395812e-05
0.039	9.99576132777568e-06
0.041	9.99815830762035e-06
0.043	1.00016499900255e-05
0.045	9.99634516784695e-06
0.047	1.00001795325069e-05
0.049	1.00102794677948e-05
0.051	1.00061700922559e-05
0.053	1.00033202336938e-05
0.055	1.00092291687077e-05
0.057	1.00079169747277e-05
0.059	1.0000933986533e-05
0.061	1.00014672820626e-05
0.063	1.00081342866638e-05
0.065	1.00056071946319e-05
0.067	9.99552413349851e-06
0.069	1.00037816421145e-05
0.071	1.00027013820854e-05
0.0730000000000001	9.99916041818883e-06
0.0750000000000001	9.99632685888137e-06
0.0770000000000001	1.0000979639437e-05
0.0790000000000001	1.000018545208e-05
0.0810000000000001	1.00024693540956e-05
0.0830000000000001	1.00117257247493e-05
0.0850000000000001	1.00202344784274e-05
0.0870000000000001	9.96343458191241e-06
0.0890000000000001	9.52040990077398e-06
0.0910000000000001	8.72513982764013e-06
0.0930000000000001	8.44591939353285e-06
0.0950000000000001	9.68490901408763e-06
0.0970000000000001	1.43977534685235e-05
0.0990000000000001	2.83198065022522e-05
0.101	5.12820399400938e-05
0.103	8.03144476976196e-05
0.105	0.000111844546635801
0.107	0.000140728477579157
0.109	0.000162308869936552
0.111	0.000177389283850683
0.113	0.000186910663799576
0.115	0.000193903488781159
0.117	0.000200774020388437
0.119	0.000204724746339731
0.121	0.000205857832314095
0.123	0.000205881586573174
0.125	0.000204722925653536
0.127	0.000203629312854487
0.129	0.00020242869870441
0.131	0.000201508674811995
0.133	0.000201656826379126
0.135	0.000201355116642603
0.137	0.000200515479186982
0.139	0.000200656252796269
0.141	0.000201627783657229
0.143	0.000200431470968482
0.145	0.000199472595841741
0.147	0.000199804129517887
0.149	0.000200169799181568
0.151	0.000199366357860509
0.153	0.00020021354104628
0.155	0.000200894443621284
0.157	0.000199862537378521
0.159	0.000199371336456962
0.161	0.000200387952383
0.163	0.000200789494506723
0.165	0.000201640762296102
0.167	0.000201722265207576
0.169	0.000202401131369013
0.171	0.000202152977371286
0.173	0.000200731087489486
0.175	0.000200012292914803
0.177	0.000200179383041445
0.179	0.000199460533344085
0.181	0.000199239753320751
0.183	0.000200454253305332
0.185	0.000200571580951053
0.187	0.000200913087882829
0.189	0.000201831073299816
0.191	0.000201990413358947
0.193	0.000201457132382344
0.195	0.000201033023545705
0.197	0.000200117174393621
0.199	0.000198127733431462
0.201	0.000197926142385214
0.203	0.000197966274770563
0.205	0.000197698711242592
0.207	0.000198087532033085
0.209	0.000199257484123317
0.211	0.000199874055041639
0.213	0.000201422768287842
0.215	0.000201578548748629
0.217	0.00020195274238421
0.219	0.000201610690075085
0.221	0.000200955792183636
0.223	0.000200638473161274
0.225	0.000200495504440538
0.227	0.000201060592152445
0.229	0.000202265994725696
0.231	0.000202331152272345
0.233	0.000201618766869722
0.235	0.000201734481642061
0.237	0.000201140434427063
0.239	0.000200150591386609
0.241	0.000198813136139967
0.243	0.000198567345891894
0.245	0.000199062383250647
0.247	0.000198359388758741
0.249	0.000198307781329176
0.251	0.000199285992764787
0.253	0.000199086419976132
0.255	0.000199389924909858
0.257	0.000199602051992047
0.259	0.000199647166155024
0.261	0.000198792847789423
0.263	0.000199076177227393
0.265	0.000198815130022191
0.267	0.00019891177892701
0.269	0.000198584058551433
0.271	0.000199604425852805
0.273	0.000199492925764573
0.275	0.000199646798447657
0.277	0.000200308373832242
0.279	0.000201237520253112
0.281	0.000201008853206284
0.283	0.000200247536673323
0.285	0.000200237578617696
0.287	0.000199536697543538
0.289	0.000199187918499879
0.291	0.000199361137108222
0.293	0.000200153524733776
0.295	0.000200096100755667
0.297	0.000200742392600191
0.299	0.000200565876181358
0.301	0.000201239870472727
0.303	0.00020189832610645
0.305	0.000201974877592003
0.307	0.00020133172257026
0.309	0.000201125201100247
0.311	0.000200836102053716
0.313	0.000199977941725301
0.315	0.000199133786922875
0.317	0.000198839944842789
0.319	0.000199429933642139
0.321	0.000199125011718142
0.323	0.000199367265902332
0.325	0.000198869212228087
0.327	0.000198830523305925
0.329	0.000198884040637425
0.331	0.000199021009651768
0.333	0.000198757532149621
0.335	0.000200299963757996
0.337	0.000200892569447905
0.339	0.000200175493042146
0.341	0.000200189063688971
0.343	0.00020057318287939
0.345	0.000200151833331783
0.347	0.000200047997812182
0.349	0.000200491334915951
0.351	0.000200528821706914
0.353	0.000200322221017889
0.355	0.000199660364731508
0.357	0.000199395729109291
0.359	0.000199568391116846
0.361	0.000198784727463108
0.363	0.000198134321139231
0.365	0.000197793196459639
0.367	0.000196744825376053
0.369	0.000195300759023895
0.371	0.000194136589678087
0.373	0.000193260339571791
0.375	0.000191871554567619
0.377	0.000190101990481531
0.379	0.000188004137108889
0.381	0.000185373918389828
0.383	0.000181908312680957
0.385	0.000178145649831236
0.387	0.000175426582386341
0.389	0.000173684506955544
0.391	0.000173356636112529
0.393	0.00017460950892167
0.395	0.00017951065449061
0.397	0.000184200689342294
0.399	0.000194720958813395
