# Supplementary material for: Physical observables to determine the nature of membrane-less cellular sub-compartments
Source: eLife. 2021 Oct 22;10:e69181. doi: 10.7554/eLife.69181 (PMC8598233; doi:10.7554/eLife.69181)
Supplement: Figure 3—source data 1. [file elife-69181-fig3-data1.zip › Fig3F_1.csv]

0.128371844886799	0.1370411123337	0.152545763729119	0.149794938481544	0.151462105298256	0.148794638391518	0.16554966489947	0.170801240372112	0.174969157413891	0.185472308359174	0.193974859124404	0.186972758494215	0.188973358674269	0.166216531626155	0.168383848487879	0.156630322430062	0.156546964089227	0.15346270547831	0.14062552098963	0.134623720449468	0.122119969324131	0.128371844886799
0.139791937581274	0.137707979060385	0.145043513053916	0.152462405388283	0.151462105298256	0.153712780500817	0.153212630455803	0.168133773465373	0.174969157413891	0.188806641992598	0.190557167150145	0.178136774365643	0.172051615484645	0.175636024140576	0.171551465439631	0.159797939381815	0.154963155613351	0.154379647227501	0.141709179420493	0.140458804307959	0.128788636590977	0.139791937581274
0.143959854623054	0.135373945516988	0.143876496282218	0.148044413323997	0.153712780500817	0.151128671934914	0.164049214764429	0.168800640192058	0.17988729952319	0.189223433696776	0.188806641992598	0.18422193324664	0.1876396252209	0.17688639925311	0.1642159314461	0.153879497182488	0.154212930545831	0.143042912873862	0.13420692874529	0.134457003767797	0.133706778700277	0.143959854623054
0.13137274515688	0.141959254443	0.151545463639092	0.14554366309893	0.148544563369011	0.161048314494348	0.16705011503451	0.16705011503451	0.171468107098796	0.180220732886533	0.184221933246641	0.180220732886533	0.17988729952319	0.170634523690441	0.16138174785769	0.162965556333567	0.153212630455804	0.149378146777366	0.143126271214698	0.150961955253243	0.131539461838552	0.13137274515688
0.138374845787069	0.141542462738822	0.144626721349738	0.150211730185722	0.155880097362542	0.160131372745157	0.16988429862292	0.171051315394619	0.175802740822247	0.180470807909039	0.19689240105365	0.182888199793271	0.174218932346371	0.176469607548932	0.163132273015238	0.155213230635858	0.141292387716315	0.147544263278983	0.1370411123337	0.143292987896369	0.127371544796772	0.138374845787069
0.145627021439765	0.139375145877096	0.141459104397986	0.153212630455803	0.156963755793405	0.156797039111734	0.164799439831949	0.158797639291788	0.185305591677503	0.182804841452436	0.180220732886533	0.184472008269147	0.177719982661465	0.168467206828716	0.16271548131106	0.157130472475076	0.151545463639092	0.15346270547831	0.143626421259711	0.136707678970358	0.132122970224401	0.145627021439765
0.138374845787069	0.143626421259711	0.140042012603781	0.142792837851355	0.152295688706612	0.156963755793405	0.162465406288553	0.163549064719416	0.176719682571438	0.18063752459071	0.195141875896102	0.182471408089093	0.176469607548931	0.166049814944484	0.163549064719415	0.159381147677637	0.157880697542596	0.156797039111733	0.148044413323997	0.13779133740122	0.132289686906072	0.138374845787069
0.133206628655263	0.136124170584509	0.143543062918876	0.147294188256477	0.147710979960655	0.15913107265513	0.169967656963756	0.171718182121303	0.182888199793271	0.183138274815778	0.183388349838285	0.184472008269147	0.183471708179121	0.176636324230603	0.169217431896235	0.160881597812677	0.15196225534327	0.143376346237204	0.132789836951085	0.141625821079657	0.130789236771031	0.133206628655263
0.139458504217932	0.142292687806342	0.153629422159981	0.152295688706612	0.154963155613351	0.160548164449335	0.163965856423594	0.174135574005535	0.172218332166317	0.171884898802974	0.185805741722517	0.176136174185589	0.180054016204862	0.168800640192058	0.161131672835184	0.152795838751626	0.153546063819146	0.147877696642326	0.148877996732353	0.138791637491247	0.134123570404455	0.139458504217932
0.134123570404455	0.131872895201894	0.137958054082892	0.148961355073189	0.152379047047448	0.162298689606882	0.169967656963756	0.17630289086726	0.180387449568204	0.196142175986129	0.192474408989364	0.186806041812544	0.190723883831816	0.177719982661465	0.160881597812677	0.153629422159981	0.145460304758094	0.135123870494481	0.138291487446234	0.137374545697043	0.124454002867527	0.134123570404455
0.126871394751759	0.126621319729252	0.127704978160115	0.129205428295155	0.149961655163216	0.153379347137475	0.163215631356073	0.172051615484645	0.18838985028842	0.198642926211197	0.20764562702144	0.197475909439498	0.192557767330199	0.184638724950819	0.172301690507152	0.153796138841653	0.149211430095695	0.144043212963889	0.138541562468741	0.13629088726618	0.120786235870761	0.126871394751759
0.123120269414158	0.129288786635991	0.128955353272649	0.140542162648795	0.143959854623054	0.155880097362542	0.167216831716181	0.172468407188823	0.195975459304458	0.198726284552032	0.207812343703111	0.215147877696642	0.199309792937882	0.182721483111601	0.166133173285319	0.149794938481545	0.14704411323397	0.132873195291921	0.138791637491247	0.121953252642459	0.115618018738955	0.123120269414158
0.13779133740122	0.14270947951052	0.145460304758094	0.144710079690574	0.151295388616585	0.160798239471842	0.16838384848788	0.175302590777233	0.171468107098796	0.178053416024807	0.178970357773999	0.195058517555266	0.17988729952319	0.176969757593945	0.16780034010203	0.154713080590844	0.154212930545831	0.142959554533026	0.134873795471975	0.13912507085459	0.132789836951085	0.13779133740122
0.134123570404455	0.138374845787069	0.146794038211464	0.143959854623054	0.14704411323397	0.154212930545831	0.16988429862292	0.180554166249875	0.179970657864026	0.180220732886533	0.180220732886533	0.172468407188823	0.187306191857557	0.177803341002301	0.165049514854456	0.167383548397853	0.153879497182488	0.14779433830149	0.135457303857824	0.139958654262946	0.130872595111867	0.134123570404455
0.133123270314428	0.142459404488013	0.14345970457804	0.149794938481544	0.148794638391517	0.156130172385049	0.161465106198526	0.168133773465373	0.18630589176753	0.179970657864026	0.178803641092328	0.18197125804408	0.18122103297656	0.165299589876963	0.165466306558634	0.158130772565103	0.157880697542596	0.155296588976693	0.147877696642326	0.141209029375479	0.130539161748525	0.133123270314428
0.14270947951052	0.138291487446234	0.150211730185722	0.144626721349738	0.152045613684105	0.151212030275749	0.164549364809443	0.178303491047314	0.173885498983028	0.185972458404188	0.182471408089094	0.178303491047314	0.1740522156647	0.169384148577907	0.171968257143809	0.153796138841653	0.154296288886666	0.150378446867393	0.139375145877097	0.147377546597313	0.130122370044347	0.14270947951052
0.139458504217932	0.146460604848121	0.14987829682238	0.157297189156747	0.153879497182488	0.158880997632623	0.162298689606882	0.174302290687206	0.176886399253109	0.173552065619686	0.177469907638958	0.177970057683972	0.174552365709713	0.170801240372112	0.161215031176019	0.151878897002434	0.147627621619819	0.14779433830149	0.144043212963889	0.149211430095695	0.137874695742056	0.139458504217932
0.134373645426961	0.143376346237204	0.142042612783835	0.150295088526558	0.159797939381815	0.166633323330333	0.159464506018472	0.166383248307826	0.169967656963756	0.192140975626021	0.188806641992598	0.178886999433163	0.177219832616452	0.172134973825481	0.163132273015238	0.157547264179254	0.154879797272515	0.146627321529792	0.144710079690574	0.139541862558768	0.125370944616718	0.134373645426961
0.134790437131139	0.137124470674536	0.142125971124671	0.141125671034644	0.153129272114968	0.153379347137475	0.169800940282084	0.180470807909039	0.17913707445567	0.187306191857557	0.194725084191924	0.176803040912274	0.18122103297656	0.185055516654997	0.168217131806208	0.159714581040979	0.145293588076423	0.147961054983161	0.139791937581274	0.13062252008936	0.12553766129839	0.134790437131139
0.128788636590977	0.127454903137608	0.129372144976826	0.140958954352973	0.133873495381948	0.151462105298256	0.162632122970224	0.17630289086726	0.188890000333434	0.200560168050415	0.218482211330066	0.203394351638825	0.199976659664566	0.181304391317396	0.170134373645427	0.15913107265513	0.14837784668734	0.134457003767797	0.134707078790304	0.123703777800007	0.119369144076556	0.128788636590977
0.1234537027775	0.12495415291254	0.128788636590977	0.138874995832083	0.138541562468741	0.148294488346504	0.159547864359308	0.194558367510253	0.196392251008636	0.213814144243273	0.230402454069554	0.216898402854189	0.190807242172652	0.181471107999067	0.165799739921976	0.152462405388283	0.137958054082892	0.126621319729252	0.126204528025074	0.119952652462405	0.117535260578174	0.1234537027775
0.138458204127905	0.142542762828849	0.134790437131139	0.139791937581274	0.148961355073189	0.151212030275749	0.168467206828715	0.178720282751492	0.184472008269148	0.180887599613217	0.169717581941249	0.17988729952319	0.186639325130873	0.17330199059718	0.166549964989496	0.162048614584375	0.155463305658364	0.144876796372245	0.144126571304725	0.151378746957421	0.131039311793538	0.138458204127905
0.129955653362676	0.144793438031409	0.143626421259711	0.149628221799873	0.161715181221033	0.156630322430062	0.172051615484645	0.172551765529659	0.180720882931546	0.185388950018339	0.189390150378447	0.183971858224134	0.172551765529659	0.164299289786936	0.164049214764429	0.160298089426828	0.154463005568337	0.148294488346504	0.138541562468741	0.136207528925344	0.12420392784502	0.129955653362676
0.146960754893135	0.142626121169684	0.146543963188957	0.149461505118202	0.151045313594078	0.164049214764429	0.165799739921976	0.170301090327098	0.180304091227368	0.187973058584242	0.189640225400954	0.184472008269147	0.177303190957287	0.173552065619686	0.164049214764429	0.156546964089227	0.147794338301491	0.139708579240438	0.132122970224401	0.135123870494482	0.127955053182622	0.146960754893135
0.139291787536261	0.144793438031409	0.144543363008903	0.14345970457804	0.148711280050682	0.155713380680871	0.174969157413891	0.169300790237071	0.174302290687206	0.177136474275616	0.18555566670001	0.185055516654996	0.180304091227368	0.167550265079524	0.169467506918742	0.160214731085993	0.149294788436531	0.148377846687339	0.138874995832083	0.147460904938148	0.128955353272649	0.139291787536261
0.147210829915641	0.14420992964556	0.140125370944617	0.142542762828849	0.154463005568337	0.152795838751626	0.152962555433297	0.166883398352839	0.16988429862292	0.175219232436397	0.187472908539229	0.18422193324664	0.182554766429929	0.168550565169551	0.159797939381814	0.154879797272515	0.161131672835184	0.151962255343269	0.14912807175486	0.148211130005668	0.13912507085459	0.147210829915641
0.139541862558768	0.148461205028175	0.139625220899603	0.148961355073189	0.158630922610116	0.164299289786936	0.169717581941249	0.173301990597179	0.178303491047314	0.185138874995832	0.179470507819012	0.177803341002301	0.172885198893001	0.170134373645427	0.162632122970224	0.159547864359308	0.147794338301491	0.145210229735587	0.143709779600547	0.142542762828849	0.125621019639225	0.139541862558768
0.0987335613576484	0.102443374906588	0.109385311405918	0.120185453996144	0.134019307036841	0.152276591693419	0.175321619993044	0.198429173240123	0.221094883525193	0.239454709095596	0.245476278368402	0.237880747751686	0.219851053903841	0.197322064837204	0.173609270098769	0.15142708607401	0.132974723581376	0.1192484134503	0.108660855681417	0.102006533940376	0.0935323193954388	0.0987335613576484
0.1197761389194	0.10617710131283	0.121868298551179	0.111930540300225	0.135990376065694	0.146451174224593	0.153250693027878	0.173649249437732	0.228568439771955	0.231183639311679	0.255243475077149	0.234321878759349	0.212877242533605	0.190909566399917	0.163711491186777	0.145928134316648	0.130236937078299	0.125006537998849	0.110884460484335	0.120299178827345	0.115068779747895	0.1197761389194
