# Supplementary material for: Physical observables to determine the nature of membrane-less cellular sub-compartments
Source: eLife. 2021 Oct 22;10:e69181. doi: 10.7554/eLife.69181 (PMC8598233; doi:10.7554/eLife.69181)
Supplement: Figure 3—source data 1. [file elife-69181-fig3-data1.zip › Fig3F_2.csv]

0.276980882987636	0.269364543400442	0.266825763538044	0.277996394932595	0.284343344588591	0.286882124450989	0.281804564726193	0.297544999873061	0.290690294244586	0.320901774607124	0.310238899185051	0.297544999873061	0.31277767904745	0.315316458909848	0.302876437584098	0.315824214882327	0.321663408565844	0.321155652593363	0.330295260097997	0.330803016070476	0.323694432455761	0.356698570666937	0.339434867602631	0.349843865038462	0.372439005813806	0.361014496433014	0.368376958033969	0.370154103937649	0.395034146589149	0.365330422199091	0.386148417070755
0.280331115738154	0.264587882789091	0.280585038850236	0.277537961505256	0.285409577979788	0.283124269971053	0.289726270885176	0.302168503377177	0.294042963790564	0.290995886445584	0.298867502920115	0.32248235234371	0.298867502920116	0.324767660352445	0.316134274541669	0.323498044792037	0.319435274998731	0.314610735869179	0.314356812757098	0.338225585292773	0.352191356457264	0.333401046163221	0.357777664923063	0.353460972017673	0.34838250977604	0.365141435173429	0.350921740896856	0.353714895129756	0.370473820527144	0.405261286882332	0.389518053933269
0.276477769864686	0.293519177942822	0.273171227998779	0.280801709227795	0.288177841082511	0.274188625495981	0.2828365042222	0.276223420490386	0.304710550412046	0.288940889205413	0.295808322311527	0.28766914233391	0.310814935395259	0.324549801607488	0.307762742903653	0.308525791026554	0.317173669752773	0.327093295350493	0.331671584087904	0.338539017194017	0.327856343473395	0.321243259741581	0.358632617763762	0.368552243361481	0.360413063383864	0.379234917082104	0.361939159629667	0.378726218333504	0.398056770780344	0.375419676467596	0.381269712076508
0.274056029232643	0.276847340641494	0.274563540397889	0.286997563946407	0.282176207876573	0.301461632155907	0.289788875355258	0.307044254973609	0.310596833130329	0.308820544051969	0.308820544051969	0.301969143321153	0.29537149817296	0.307044254973609	0.308059277304101	0.321762078765732	0.322523345513602	0.31973203410475	0.331658546488023	0.3458688591149	0.325822168087698	0.346883881445391	0.346122614697525	0.348660170523751	0.352974015428339	0.35398903775883	0.368706861550954	0.364900527811613	0.381648396264717	0.379872107186358	0.355257815671944
0.278469434422481	0.271101173840134	0.284313227298135	0.286599928858174	0.288886630418212	0.294730423293866	0.294476345342751	0.291681487880482	0.288124396564866	0.305401697240714	0.288886630418212	0.285075461151481	0.297525280756136	0.316581127089791	0.32217084201433	0.324711621525484	0.311753646018599	0.315818893236445	0.3216626861121	0.3381777529346	0.340210376543523	0.355200975659332	0.347578637125872	0.354438741805986	0.376543523553026	0.360028456730525	0.356471365414909	0.346816403272525	0.38848518725545	0.387722953402103	0.380354692819757
0.284168825232363	0.28061354055564	0.279597744933719	0.283153029610442	0.292549139113211	0.276042460256996	0.298389963939255	0.29204124130225	0.31489664279547	0.295596525978973	0.304992635481741	0.298389963939255	0.312865051551628	0.320483518716034	0.32657829244756	0.325308547920158	0.337498095383209	0.308801869063944	0.317944029661233	0.324546701203718	0.316674285133831	0.333180963990045	0.351211336279142	0.353750825333942	0.340545482248971	0.376860175732642	0.378891766976484	0.388033927573774	0.358575854538067	0.361369292498349	0.366448270607953
0.286425902864259	0.288967392685592	0.280072178310926	0.279309731364526	0.285409306935726	0.290492286578392	0.292271329453326	0.288459094721326	0.292271329453326	0.315907184791725	0.302437288738658	0.303453884667192	0.312857397006125	0.304216331613592	0.300912394845859	0.330393676773324	0.318956972577325	0.332681017612524	0.325564846112792	0.330393676773324	0.337255699290924	0.322769207309325	0.350725595343992	0.343863572826391	0.363178895468523	0.36902432205759	0.339034742165857	0.374615599664525	0.370295066968257	0.380206877271456	0.387577197753323
0.269076509113063	0.262476519266893	0.272630349799462	0.280245722698888	0.281007259988831	0.286591866781743	0.285322637965172	0.271614966746205	0.297761080367569	0.298522617657511	0.298776463420825	0.299791846474082	0.301061075290654	0.312991826166421	0.300045692237397	0.321114890592476	0.338376402497843	0.319845661775905	0.352337919480124	0.328984109255216	0.340914860130984	0.355637914403208	0.362745595776008	0.336853327917957	0.376199421231659	0.37442250088846	0.372899426308575	0.37493019241509	0.378737878864801	0.387876326344113	0.360207138142864
0.286925830942285	0.288449330929589	0.280323997663967	0.29606683086611	0.296320747530661	0.287941497600487	0.291750247568748	0.305207830789935	0.307746997435442	0.30698524744179	0.308508747429093	0.302160830815326	0.315364497371963	0.305969580783586	0.301652997486225	0.329837747251352	0.304699997460834	0.322474163979382	0.327298580605846	0.344818830459843	0.335169997206916	0.326790747276744	0.354975497041872	0.340756163827032	0.344057080466191	0.358784247010131	0.370210496914912	0.363608663636596	0.359292080339232	0.371226163573115	0.364624330294797
0.264114491979969	0.260555682655889	0.279620732606319	0.282671140598388	0.270723709296118	0.281145936602354	0.257251073997814	0.296652177228704	0.277332926612268	0.283433742596406	0.309870611861003	0.281654337934365	0.293601769236636	0.304023996542871	0.300973588550802	0.330969267139479	0.306057601870917	0.328427260479422	0.33935788911767	0.358168738402094	0.361727547726175	0.361219146394163	0.360710745062153	0.345204504435801	0.362235949058186	0.379013193014565	0.37214977503241	0.377233788352527	0.388927018988789	0.386893413660743	0.398078242964996
0.263546171457644	0.261256677690155	0.255914525566014	0.260493513100992	0.275502416687866	0.262783006868481	0.266853218010684	0.268125158992623	0.270414652760112	0.28160773340117	0.290002543881964	0.274484863902315	0.288984991096414	0.303739506486899	0.312134316967693	0.30475705927245	0.329941490714831	0.318494021877385	0.323327397608752	0.338336301195624	0.345713558890867	0.352836428389722	0.37420503688629	0.382091070974307	0.386415670312897	0.395064868990079	0.394810480793691	0.390485881455102	0.403968455863648	0.4070211142203	0.416687865683032
0.258061232280559	0.250171786323264	0.244063828162777	0.264678186954419	0.259079225307307	0.262896699157611	0.255770747970377	0.274349120708523	0.268495660804724	0.270277148601532	0.296999465553661	0.300053444633904	0.291146005649862	0.302343928944087	0.295726974270227	0.298526455093782	0.311505866184817	0.321940294708981	0.327539256356094	0.333901712773267	0.358079047158527	0.358079047158527	0.359860534955337	0.362405517522205	0.373348942559743	0.407197210699106	0.414068663629654	0.403125238592117	0.421194614816888	0.42017662179014	0.434937520677983
0.275436636880585	0.277975223395613	0.269851746547522	0.299807067424858	0.283813972380179	0.289906580016247	0.28305239642567	0.283813972380179	0.276452071486596	0.28660641754671	0.283560113728676	0.311738424045491	0.292445166531276	0.319608042242079	0.307930544272949	0.323923639317628	0.335854995938262	0.329254670999187	0.346517059301381	0.341947603574329	0.340424451665312	0.350324939073923	0.341693744922828	0.340424451665312	0.358702274573517	0.357686839967506	0.381549553208773	0.370633631194152	0.384595857026807	0.374695369618196	0.379772542648253
0.280509185151307	0.26323144548619	0.284828620067586	0.284066366847067	0.280001016337627	0.286353126508626	0.287369464135986	0.296008333968544	0.299311431257464	0.279238763117108	0.293213405493305	0.307696216683182	0.307696216683183	0.310237060751581	0.316843255329421	0.298041009223264	0.332342404146658	0.324465787534619	0.336915923469777	0.337424092283456	0.340473105165536	0.364357039408491	0.365373377035853	0.361816195340092	0.37096323398633	0.37172548720685	0.365881545849531	0.360799857712733	0.37096323398633	0.349111974998094	0.37274182483421
0.279885305387094	0.270242837930422	0.28775152883859	0.28622903397701	0.282169047679464	0.294602755715699	0.296125250577279	0.282676545966657	0.307036463751935	0.307290212895532	0.309573955187901	0.315156436347027	0.304498972315969	0.297140247151666	0.32403765637291	0.326321398665279	0.318962673500977	0.314648938059834	0.331903879824406	0.331650130680809	0.331903879824405	0.335202618691162	0.343068842142659	0.354741302748103	0.360831282194422	0.356517546753279	0.373772488517851	0.389758684564441	0.370473749651095	0.372757491943464	0.343068842142658
0.275825319089548	0.288766525412977	0.294095257428506	0.303230226597985	0.285467786546221	0.281154051105077	0.289020274556573	0.296632748864473	0.284706539115431	0.295617752290086	0.288766525412977	0.301961480880002	0.305006470603162	0.309320206044304	0.320485168362557	0.322768910654926	0.324291405516507	0.322768910654926	0.323530158085717	0.345606333578624	0.333172625542389	0.343576340429851	0.339770103275903	0.358293790758456	0.349158821588977	0.360070034763632	0.373264990230658	0.340277601563096	0.377578725671801	0.395087416579969	0.370727498794691
0.290333223358627	0.282465802096287	0.290079435575971	0.29084079892394	0.300484734664873	0.295916554577062	0.307844580361901	0.295916554577063	0.295155191229094	0.304799126970028	0.302261249143466	0.307844580361901	0.302768824708779	0.316980940537522	0.313174123797681	0.315712001624241	0.321041545060021	0.305560490317996	0.324340786234551	0.329162754105017	0.340329416541887	0.34210593102048	0.358348349110475	0.368246072634063	0.347181686673603	0.353272593457351	0.363931680328909	0.34946577671751	0.369007435982031	0.364185468111565	0.351242291196102
0.265588033274823	0.282632476023302	0.28746597471317	0.283395660026966	0.279070950672874	0.282123686687527	0.293317052074589	0.280088529344425	0.300185708107558	0.292553868070925	0.295097814749803	0.326642753567885	0.316975756188151	0.317738940191813	0.311124678826732	0.315194993512936	0.318502124195477	0.341143249637487	0.3408888549696	0.324861990892671	0.326897148235773	0.336564145615508	0.34216082830904	0.352845404360324	0.349538273677783	0.354626167035539	0.375486529802335	0.35920527105752	0.377521687145437	0.373705767127121	0.396855681904907
0.263144513373335	0.275602562798739	0.27585680870538	0.261110546120208	0.264924234719821	0.28170446455812	0.290094579477271	0.282721448184684	0.289586087663989	0.294416759890166	0.280941726838198	0.295179497610088	0.304332350249161	0.305349333875724	0.319587104647616	0.316027661954642	0.308400284755416	0.327214481846842	0.345774433031629	0.341452252618733	0.353147564324214	0.356452761110546	0.374504220482052	0.372724499135564	0.356707007017187	0.359503711990237	0.394589647106681	0.379334892708229	0.3884877453473	0.355435777483982	0.38569104037425
0.241261591766025	0.267247528788342	0.243044940385203	0.268521349230612	0.270559461938245	0.266228472434525	0.264954651992255	0.274126159176602	0.278711912768776	0.272852338734332	0.276164271884235	0.273871395088148	0.28762865586467	0.2957811066952	0.299347803933558	0.305207377968001	0.304188321614186	0.30826454702945	0.335014776317131	0.34061958626312	0.361255477427901	0.358707836543361	0.364567410577806	0.382910424946499	0.382655660858045	0.380108019973504	0.421125038214613	0.399215326607563	0.402527259757464	0.428513196779782	0.444818098440843
0.246453719767323	0.256658842739055	0.238289621389938	0.249260128584549	0.245688335544443	0.243647310950097	0.255638330441882	0.260740891927748	0.256658842739055	0.26558832533932	0.279110113276865	0.280640881722625	0.276558832533932	0.280640881722625	0.283192162465558	0.31049086641494	0.310235738340647	0.313297275232166	0.326053678946832	0.350035717930401	0.35692417593632	0.357944688233493	0.379120318399838	0.39646902745178	0.375803653434024	0.409480559240739	0.39799979589754	0.442392080824576	0.431421573629962	0.449280538830493	0.474283090111235
0.285982541615916	0.294610231425091	0.305521721477872	0.297909053999188	0.286490052781161	0.28192245229395	0.269742184328055	0.279638652050345	0.278116118554608	0.284206252537556	0.31795574502639	0.302984165651644	0.30526796589525	0.311104344295574	0.30882054405197	0.306536743808363	0.322269589930979	0.32785221274868	0.330897279740155	0.342823792123426	0.344600081201786	0.358302882663418	0.353735282176209	0.368706861550954	0.376319529029638	0.35398903775883	0.348406414941128	0.36997563946407	0.37378197320341	0.363124238733252	0.348406414941128
0.268072671833312	0.27950705120061	0.272392326260958	0.274679202134418	0.287638165417355	0.289670943971541	0.288400457375175	0.282302121712616	0.286113581501715	0.287638165417355	0.296277474272646	0.299326642103926	0.295515182314827	0.320416719603608	0.3290560284589	0.322195400838521	0.335408461440732	0.338457629272011	0.338457629272012	0.331597001651632	0.331851098970906	0.359547706771693	0.327023249904715	0.373014864693177	0.348875619362215	0.368949307584805	0.36081819336806	0.38317875746411	0.363359166560792	0.371236183458264	0.389022995807394
0.274818863607474	0.286767509851277	0.276852675734079	0.283971018177196	0.280411846955638	0.292106266683615	0.278632261344858	0.283971018177196	0.287530189398754	0.288801321977882	0.292106266683615	0.301766874284988	0.298461929579256	0.301258421253337	0.309902122791408	0.323884581161815	0.313461294012966	0.334053641794839	0.328969111478328	0.339900851658828	0.351595271386805	0.336087453921444	0.351086818355156	0.350324138807677	0.364306597178085	0.378797508580145	0.367611541883818	0.367103088852169	0.397864497267065	0.375746790390237	0.381848226770052
0.277016047125736	0.286664635384928	0.275492585821653	0.291996749949218	0.278285598212472	0.294535852122689	0.294281941905342	0.289203737558399	0.281332520820638	0.295551492992078	0.285395084298192	0.295043672557383	0.307231362990047	0.317895592118627	0.321450335161487	0.321450335161487	0.327290270160472	0.329575462116595	0.329575462116596	0.348872638634978	0.346333536461507	0.343794434288035	0.3382084095064	0.362583790371724	0.35318911232988	0.347603087548243	0.361568149502336	0.37197846841357	0.378834044281942	0.359536867763558	0.388228722323786
0.298336930303415	0.302907198171893	0.29960644915577	0.293512758664466	0.292751047353053	0.299352545385299	0.290465913418814	0.315094579154501	0.294782277516821	0.301637679319538	0.303161101942364	0.309508696204138	0.305954043417545	0.303668909483306	0.313063348990733	0.316364098006855	0.331344420464644	0.299860352926241	0.305446235876603	0.305954043417545	0.339977148660657	0.33286784308747	0.341500571283485	0.351910625872794	0.347340358004316	0.346070839151961	0.372730735051415	0.376285387838011	0.362320680462105	0.373492446362828	0.372730735051415
0.274362361548623	0.301544558479829	0.283507773600244	0.284523930494868	0.28706432273143	0.295193577888426	0.276648714561528	0.293923381770145	0.284523930494868	0.30611726450564	0.295193577888426	0.305863225281983	0.308911695965857	0.305609186058327	0.330250990752973	0.316024794228228	0.339142363580937	0.320343461030383	0.346509501066965	0.333553500660502	0.325678284727162	0.355146834671273	0.341428716593843	0.344477187277715	0.354384717000304	0.36581648206483	0.373437658774514	0.364038207499239	0.371151305761609	0.357179148460522	0.358449344578803
0.201883634441631	0.201597654968319	0.203441201215923	0.205529872726367	0.20886204426809	0.212097187059939	0.2184627837293	0.224544954313502	0.229792166971158	0.235713474101622	0.244042626261852	0.253472288716705	0.262023585646384	0.273442337473652	0.285527523609266	0.299244324775653	0.308201610421909	0.325753600596471	0.340420262156362	0.356238501773966	0.371300938497816	0.390553485183326	0.405789552301689	0.422057188234498	0.438707832390494	0.453913258851	0.467635166793697	0.478075970957765	0.487474992754761	0.496253541230196	0.497946437576681
0.243589743589744	0.272435897435897	0.21474358974359	0.217948717948718	0.237179487179487	0.25	0.24198717948718	0.230769230769231	0.235576923076923	0.25	0.243589743589743	0.233974358974359	0.261217948717949	0.277243589743589	0.278846153846154	0.28525641025641	0.291666666666667	0.330128205128205	0.294871794871795	0.341346153846154	0.331730769230769	0.342948717948718	0.362179487179488	0.415064102564102	0.440705128205128	0.456730769230769	0.463141025641025	0.472756410256412	0.48076923076923	0.474358974358974	0.527243589743589
