# Supplementary material for: Physical observables to determine the nature of membrane-less cellular sub-compartments
Source: eLife. 2021 Oct 22;10:e69181. doi: 10.7554/eLife.69181 (PMC8598233; doi:10.7554/eLife.69181)
Supplement: Figure 3—source data 1. [file elife-69181-fig3-data1.zip › Figure3E.csv]

0.00020745	0.00026517	0.00030403	0.00037568	0.00040858	0.00045878	0.00048134	0.0004638	0.0005265	0.00056567	0.00056741	0.00059467	0.00060453	0.00067249	0.00065008	0.00064875	0.00060762	0.00064918	0.0007259	0.00061708
0.00020977	0.0002591	0.00033809	0.00038436	0.00042195	0.00042779	0.00048948	0.00050113	0.00051571	0.0005375	0.00055395	0.00061537	0.00065659	0.0006435	0.0006447	0.0006172	0.00065316	0.00066087	0.00068257	0.0006879
0.00021575	0.0002599	0.00029854	0.00037292	0.00039324	0.00046027	0.00049231	0.00051665	0.00054347	0.00057374	0.00058127	0.00058018	0.00061574	0.00058617	0.00065371	0.00066267	0.00067869	0.00062403	0.00068688	0.00068248
0.00021869	0.00025831	0.00033705	0.00038814	0.00043649	0.00044099	0.00048371	0.00050465	0.00053522	0.00055275	0.0006018	0.00060507	0.00064202	0.00063629	0.0006063	0.00068417	0.00064935	0.00067639	0.00067288	0.00067757
0.00021826	0.00028734	0.00031857	0.00035992	0.00040834	0.00042938	0.00049479	0.00052203	0.00056389	0.00058572	0.00061002	0.00061582	0.00063592	0.00064362	0.00066155	0.00067381	0.00070591	0.00071354	0.00069743	0.00071866
0.00021	0.0002704	0.00030769	0.00038924	0.00043304	0.00046116	0.00049446	0.00052015	0.00057711	0.00054413	0.00060147	0.00062351	0.00062714	0.0006267	0.00066432	0.00068365	0.00069696	0.00067865	0.00068553	0.00070947
0.00018711	0.00025745	0.00033491	0.00036632	0.00041407	0.00048924	0.00053804	0.00053932	0.00054876	0.00058896	0.00061725	0.00063224	0.00064532	0.00067854	0.00066603	0.00069027	0.00068887	0.00070902	0.00070895	0.00072339
0.00021797	0.00028666	0.00036248	0.0003701	0.00044484	0.00046388	0.000517	0.00050506	0.00056217	0.00059585	0.00059892	0.00062524	0.00067968	0.00068413	0.00067414	0.00071399	0.00072046	0.0007002	0.00072054	0.00070077
0.00023345	0.00026218	0.00034596	0.0003979	0.00041878	0.00046601	0.00049466	0.00056771	0.00058444	0.00061001	0.0006051	0.00063633	0.00067021	0.00067086	0.00069907	0.00069768	0.00069165	0.00073133	0.00069601	0.0007284
0.00023253	0.00029907	0.00036516	0.0003736	0.00044206	0.000479	0.00050466	0.00056409	0.00058991	0.00061735	0.00060856	0.00064945	0.00065042	0.00068889	0.00067134	0.00071468	0.0007077	0.00074088	0.00073413	0.0006827
0.00022882	0.00029917	0.00033158	0.0003825	0.0004137	0.00047635	0.00051296	0.00057281	0.00058671	0.00059602	0.00063439	0.00064311	0.00066213	0.00067514	0.00071623	0.00071518	0.00072729	0.00072657	0.0007552	0.00070045
0.00022357	0.00030425	0.00033337	0.00037061	0.00045144	0.00049243	0.00050546	0.00056055	0.0005941	0.00060871	0.00063231	0.00067272	0.00066948	0.00069368	0.0007061	0.00071115	0.00071297	0.00072244	0.0007383	0.00073844
0.00023056	0.00028672	0.0003198	0.00039897	0.00043953	0.00049562	0.00052433	0.00058518	0.00059081	0.00064065	0.00065168	0.0006658	0.000674	0.00070564	0.00071914	0.00073527	0.00073603	0.00073912	0.00075188	0.00073797
0.00023045	0.00029234	0.00033923	0.00039073	0.0004382	0.00049372	0.00053878	0.00055299	0.00059475	0.0006169	0.00063673	0.00066609	0.00069885	0.00071499	0.00071394	0.0007291	0.00072815	0.00072868	0.00075614	0.00077337
0.00022592	0.00029528	0.00035177	0.00038687	0.00043869	0.00048848	0.00052053	0.00058769	0.00061187	0.0006106	0.00065104	0.000678	0.00067815	0.00069479	0.0007299	0.00071529	0.00073367	0.00072171	0.0007728	0.00080558
0.00023258	0.00031565	0.00036306	0.00039766	0.00044386	0.00051994	0.0005265	0.00055673	0.00061189	0.00060035	0.00064679	0.0006676	0.00068893	0.00071613	0.00072404	0.00071948	0.00074953	0.00072799	0.00076755	0.00077879
0.00022789	0.00029233	0.00035664	0.00042845	0.00042812	0.00051164	0.00054603	0.00057828	0.00060538	0.00064235	0.00066284	0.00066931	0.00069556	0.00071222	0.00075003	0.00075479	0.00073693	0.00077312	0.00078644	0.00081122
0.00024621	0.0002899	0.00035118	0.00041257	0.00046993	0.00049628	0.00052968	0.00057028	0.00061843	0.00064395	0.00065159	0.00069233	0.00071166	0.00073013	0.00072646	0.00073799	0.00075887	0.00078286	0.00079474	0.00081513
0.00022435	0.00029932	0.00034896	0.00042436	0.00047326	0.00051025	0.00054999	0.00059779	0.00062612	0.0006598	0.00068262	0.00069788	0.0006872	0.00074103	0.00074196	0.00075206	0.00075072	0.00079199	0.00077924	0.00080576
0.00022601	0.00029615	0.00036021	0.00040812	0.00046794	0.00052393	0.00056559	0.00060801	0.00064397	0.00065661	0.00065707	0.00070155	0.00072767	0.0007313	0.00076102	0.00076967	0.00076257	0.00076702	0.0008019	0.00076987
