# Supplementary material for: Physical observables to determine the nature of membrane-less cellular sub-compartments
Source: eLife. 2021 Oct 22;10:e69181. doi: 10.7554/eLife.69181 (PMC8598233; doi:10.7554/eLife.69181)
Supplement: Figure 3—source data 2. [file elife-69181-fig3-data2.zip]

Archive with 9 entries (8 files):
- FigS1Red.csv
- __MACOSX/
- __MACOSX/._FigS1Red.csv
- FigS1Purple.csv
- __MACOSX/._FigS1Purple.csv
- FigS1Blue.csv
- __MACOSX/._FigS1Blue.csv
- FigS1Yellow.csv
- __MACOSX/._FigS1Yellow.csv
