# Supplementary material for: Physical observables to determine the nature of membrane-less cellular sub-compartments
Source: eLife. 2021 Oct 22;10:e69181. doi: 10.7554/eLife.69181 (PMC8598233; doi:10.7554/eLife.69181)
Supplement: Figure 3—source data 2. [file elife-69181-fig3-data2.zip › FigS1Red.csv]

-2	-0.117741264609309
-1.69897000433602	-0.144405945652693
-1.52287874528034	-0.140459841507038
-1.39794000867204	-0.14033976204282
-1.30102999566398	-0.126949813130562
-1.15490195998574	-0.10867662279091
-1	-0.0935849397065654
-0.853871964321762	-0.0690372471204264
-0.698970004336019	-0.0525592931277768
-0.537602002101044	-0.0424604305309694
-0.3767507096021	-0.0247809856394343
-0.221848749616356	0.0351158659161673
-0.0604807473813815	0.0118654590878627
0.100370545117563	0.0795224715837475
0.260071387985075	0.11005723863459
