# Supplementary material for: Physical observables to determine the nature of membrane-less cellular sub-compartments
Source: eLife. 2021 Oct 22;10:e69181. doi: 10.7554/eLife.69181 (PMC8598233; doi:10.7554/eLife.69181)
Supplement: Figure 3—source data 2. [file elife-69181-fig3-data2.zip › FigS1Purple.csv]

-2	-0.0578600458366815
-1.69897000433602	-0.0325829740923248
-1.52287874528034	-0.0254330487615886
-1.39794000867204	-0.0327030924278446
-1.30102999566398	-0.0352680081376681
-1.15490195998574	-0.0258109346698212
-1	-0.00988341658790513
-0.853871964321762	0.00614233786086739
-0.698970004336019	-0.0067958266486888
-0.537602002101044	0.0100364480955568
-0.3767507096021	0.0310487594598199
-0.221848749616356	0.0358726281295557
-0.0604807473813815	-0.0100327128599073
0.100370545117563	-0.0157742999430006
0.260071387985075	-0.065647496624772
