# Supplementary material for: Physical observables to determine the nature of membrane-less cellular sub-compartments
Source: eLife. 2021 Oct 22;10:e69181. doi: 10.7554/eLife.69181 (PMC8598233; doi:10.7554/eLife.69181)
Supplement: Figure 3—source data 2. [file elife-69181-fig3-data2.zip › FigS1Blue.csv]

-2	-0.119778829857642
-1.69897000433602	-0.149951054587538
-1.52287874528034	-0.138602768221525
-1.39794000867204	-0.149970066070147
-1.30102999566398	-0.139236180206183
-1.15490195998574	-0.131675827203686
-1	-0.105568421087986
-0.853871964321762	-0.0853596354194945
-0.698970004336019	-0.0805716589512856
-0.537602002101044	-0.0875800282278259
-0.3767507096021	-0.0515045245858542
-0.221848749616356	-0.0340512183897869
-0.0604807473813815	-0.000934978473064386
0.100370545117563	0.0183963018757297
0.260071387985075	-0.0187732003199094
