# Supplementary material for: Physical observables to determine the nature of membrane-less cellular sub-compartments
Source: eLife. 2021 Oct 22;10:e69181. doi: 10.7554/eLife.69181 (PMC8598233; doi:10.7554/eLife.69181)
Supplement: Figure 3—source data 2. [file elife-69181-fig3-data2.zip › FigS1Yellow.csv]

-2	-0.112251949202232
-1.69897000433602	-0.122647244866881
-1.52287874528034	-0.0904748876878185
-1.39794000867204	-0.0767510599527488
-1.30102999566398	-0.0610761022601541
-1.15490195998574	-0.0496822697495772
-1	-0.0372184323530661
-0.853871964321762	-0.0228836724199358
-0.698970004336019	-0.0159099400598425
-0.537602002101044	0.00760989384945935
-0.3767507096021	0.0342085368923384
-0.221848749616356	0.0516498039790908
-0.0604807473813815	0.0560263951744562
0.100370545117563	0.0250611939183111
0.260071387985075	-0.0257522268314179
