# Supplementary material for: Physical observables to determine the nature of membrane-less cellular sub-compartments
Source: eLife. 2021 Oct 22;10:e69181. doi: 10.7554/eLife.69181 (PMC8598233; doi:10.7554/eLife.69181)
Supplement: Figure 4—source data 1. [file elife-69181-fig4-data1.zip]

Archive with 19 entries (18 files):
- Fig4Cgreen_1.csv
- __MACOSX/
- __MACOSX/._Fig4Cgreen_1.csv
- Fig4E.csv
- __MACOSX/._Fig4E.csv
- Fig4Cgreen_2.csv
- __MACOSX/._Fig4Cgreen_2.csv
- Fig4D.csv
- __MACOSX/._Fig4D.csv
- Fig4Cblack_1.csv
- __MACOSX/._Fig4Cblack_1.csv
- Fig4Cblack_2.csv
- __MACOSX/._Fig4Cblack_2.csv
- Fig4Bred_1.csv
- __MACOSX/._Fig4Bred_1.csv
- Fig4Bblack_1.csv
- __MACOSX/._Fig4Bblack_1.csv
- Fig4Bgreen_1.csv
- __MACOSX/._Fig4Bgreen_1.csv
