# Supplementary material for: Physical observables to determine the nature of membrane-less cellular sub-compartments
Source: eLife. 2021 Oct 22;10:e69181. doi: 10.7554/eLife.69181 (PMC8598233; doi:10.7554/eLife.69181)
Supplement: Figure 4—source data 1. [file elife-69181-fig4-data1.zip › Fig4E.csv]

0.956320025991294	0.895336853165368	0.841355143362217	0.792988210487552	0.749271632097065	0.709518471695338	0.673232398530311	0.640052733605578	0.609718022920153	0.582040798694957	0.556889308201867	0.534173689674653	0.513835051491425	0.495836501253315	0.48015554594815	0.466777531735202	0.455689958574158	0.44687761522816	0.440318546798922	0.435980897273025	0.433820669407976	0.433780420102291	0.435788869019793	0.439761350629892	0.445600993993184	0.453200478269269	0.462444190270366	0.473210605536324	0.485374725431545	0.498810426375523	0.513392608911035	0.528999069039453	0.545512047883723	0.56281944518669	0.580815705627149	0.599402403836156	0.618488564629446	0.637990760225417	0.65783302725497	0.677946644392566	0.698269807537159	0.718747234543293	0.739329726224313	0.759973705192788	0.780640749363757	0.801297132783681	0.821913382922161	0.842463860668093	0.862926366960106	0.883281778184329
0.956374616849836	0.895402812693018	0.841432595959526	0.793077256989773	0.749372341373897	0.709630871140178	0.673356463598451	0.640188376662128	0.609865081776695	0.582199025342135	0.557058358371627	0.534353113974049	0.51402428891929	0.496034875919021	0.480362267737971	0.466991701502811	0.455910578166552	0.447103602312012	0.440548754057769	0.436214135150335	0.434055731229676	0.434016108176424	0.43602402021778	0.439994860017979	0.445831835292339	0.453427720242352	0.462667008516924	0.47342828956401	0.485586681221219	0.499016174930738	0.513591781464791	0.529191399680953	0.545697364376672	0.562997658697155	0.580986799984213	0.599566424832525	0.618645609747979	0.638140969063166	0.657976572815981	0.678083725337996	0.698400641416923	0.718872051986259	0.739448766031856	0.760087210260511	0.780748963345741	0.801400297410292	0.822011735884027	0.842557633983757	0.863015785751673	0.883367059793233
0.9564349410976	0.895475697593108	0.8415181782522	0.793175647359937	0.749483615177585	0.709755057907154	0.673493535487428	0.640338236156875	0.61002754904166	0.582373825797473	0.557245111186835	0.534551322298527	0.514233332744245	0.496254008473611	0.48059061624088	0.467228272903949	0.456154270220954	0.447353219946224	0.440803030554169	0.436471757239229	0.43431536680294	0.434276435076686	0.436283754454646	0.440252781833533	0.446086811729308	0.453678723221482	0.462913127850593	0.473668740761307	0.485820808323389	0.499243448917503	0.513811794973038	0.529403858876453	0.545902078829415	0.563194530052034	0.581175810114491	0.599747624035593	0.618819105409411	0.638306915088954	0.658135160022192	0.678235172895855	0.698545189380333	0.719009954876673	0.739580287419809	0.760212618261011	0.780868526933189	0.801514283454813	0.82212040681287	0.842661245976758	0.863114587387288	0.883461291070242
0.956501599955987	0.895556233638503	0.841612741698597	0.793284359611637	0.749606558592817	0.709892264213258	0.673644973043005	0.640503796379567	0.610207032463917	0.582566928368268	0.557451411590692	0.534770271194199	0.514464244908892	0.496496058847245	0.4808428407754	0.467489574915113	0.456423432619012	0.44762892330005	0.441083876464715	0.436756296018313	0.434602128039357	0.434563959385673	0.436570624594081	0.440537651448302	0.446368430239945	0.453955955762268	0.463184969625414	0.473934325657362	0.486079412045506	0.499494487238281	0.514054817915624	0.529638541756266	0.546128211092286	0.563412002781601	0.581384602966894	0.599947792218656	0.61901076717643	0.638490240078175	0.658310358651093	0.678402486918748	0.698704883639404	0.719162310219118	0.739725594714372	0.760351173422803	0.781000626852852	0.801640222723923	0.822240475139346	0.842775726189917	0.863223753940455	0.883565408958261
0.95657525748771	0.895645222363846	0.841717226522645	0.79340447358288	0.749742391605398	0.710043850224031	0.673812276019777	0.640686695332794	0.61040530607246	0.582780239881196	0.557679294855916	0.535012118808677	0.514719299576767	0.496763409041527	0.481121421698637	0.46777817552718	0.456720709144316	0.447933419162791	0.441394048073175	0.437070543290967	0.434918828109859	0.434881501609226	0.436887444853877	0.440852263846874	0.446679454540768	0.454262139375435	0.463485203441146	0.474227653550693	0.486365034341026	0.499771758790147	0.514323241702299	0.529897759010364	0.546377988998459	0.563652220704453	0.581615238044646	0.600168905003258	0.61922248783879	0.638692755544046	0.658503900898685	0.67858732255818	0.69888130480768	0.719330626760835	0.739886127574924	0.760504249153837	0.781146573115517	0.80177936467082	0.822373132558069	0.84290221129755	0.863344369727444	0.883680447990501
0.956656647119921	0.895743548908228	0.841832670876963	0.793537181417521	0.749892460895966	0.710211317148741	0.673997099461252	0.640888740373714	0.610624327048901	0.583015863746178	0.557931005791338	0.535279245182006	0.515001004439153	0.497058685373631	0.481429093499485	0.468096905590424	0.457049013974077	0.448269690970501	0.44173658321589	0.437417575930335	0.435268567369592	0.435232170162994	0.437237316739609	0.441199699398468	0.447022930637104	0.454600273678215	0.463816771854447	0.474551600707051	0.486680477431513	0.500077985459342	0.514619702998298	0.53018405851342	0.546653869266003	0.56391754809245	0.58186998682641	0.600413141536272	0.619456355351714	0.638916459947412	0.658717697874596	0.678791506062029	0.69907619701955	0.7195165694542	0.740063474822284	0.760673361259041	0.781307811646817	0.801933088463443	0.822519694557315	0.84304195612042	0.86347763183082	0.883807550345324
0.956746578834475	0.895852190655149	0.841960220931834	0.793683799099155	0.750058252810446	0.710396321633786	0.674201269496342	0.641111925386497	0.610866254240457	0.583276119765344	0.558209019792414	0.535574274473816	0.515312124043256	0.497384782819255	0.481768870059828	0.468448884888018	0.457411558450714	0.448641026154751	0.442114829081923	0.43780078400233	0.435654761674694	0.435619389755654	0.437623657370894	0.441583352008809	0.447402214690876	0.45497366387755	0.464182917387295	0.4749093368139	0.487028829639371	0.500416167275844	0.514947108155432	0.530500248997641	0.546958560387524	0.564210591761203	0.582151354049669	0.600682904965291	0.619714672508474	0.639163557576807	0.658953857704197	0.679017052116712	0.699291484533162	0.719721975343138	0.740259389632854	0.760860182467435	0.781485938173118	0.802102916255206	0.822681613100605	0.843196345743908	0.863624861679465	0.883947976912768
0.956845947091331	0.895972226747592	0.842101141979117	0.793845779137297	0.750241407617187	0.710600691573745	0.674426800680466	0.641358449621735	0.611133468457032	0.583563565837346	0.55851606589172	0.53590009928788	0.51565570530737	0.497744891623703	0.482144072256132	0.468837550612898	0.457811880310193	0.449051045991742	0.442532472547352	0.438223901446758	0.436081173271532	0.436046932349486	0.438050230380815	0.442006959832261	0.447821003427565	0.455385950763745	0.464587212010122	0.475304353867476	0.487413493605365	0.500789609899996	0.515308659918286	0.530849425940298	0.547295047671305	0.564534225246753	0.582462101013534	0.600980844865781	0.619999978496696	0.639436479244351	0.659214705379162	0.679266182871276	0.699529289949918	0.719948871002192	0.740475806223122	0.761066558389064	0.781682713478598	0.802290527770224	0.822860490568117	0.843366908843381	0.863787517785214	0.884103119469178
0.956955739557157	0.896104848562921	0.842256830647814	0.79402472451381	0.750443735169275	0.710826443468324	0.674675915018473	0.641630738348181	0.611428594705041	0.583881021716025	0.558855151974001	0.536259907263356	0.516035105396213	0.498142526357493	0.482558358080367	0.469266688428868	0.458253875549445	0.449503738135194	0.442993573227844	0.438691039501183	0.436551944443239	0.436518950883244	0.438521179573354	0.442474638728875	0.448283367266597	0.455841143398215	0.465033589282429	0.475740497674122	0.487838217071267	0.501201954619846	0.515707886582197	0.531234999840274	0.54766662060563	0.564891615237187	0.582805271066493	0.60130988178203	0.620315072496767	0.639737904951936	0.659502804506903	0.679541348789713	0.699791954192627	0.720199491666046	0.740714858157999	0.761294525030919	0.781900080158366	0.802497776323665	0.823058095074364	0.843555332329093	0.863967209744458	0.884274514064316
0.957077046717666	0.896251371239618	0.842428828335948	0.794222404006067	0.750667232099415	0.711075801462538	0.674951062815699	0.641931465471079	0.611754526519176	0.584231594990638	0.559229592328011	0.536657210109046	0.516454022136014	0.498581557598532	0.483015755464066	0.469740466301008	0.458741833118745	0.450003492019332	0.443502599436081	0.439206723054198	0.437071634100301	0.437040015944053	0.439041065525593	0.442990918653031	0.44879378636174	0.456343654681723	0.465526379336981	0.476222002151447	0.488307126412352	0.501657211042839	0.516148673785215	0.531660727064104	0.548076902724631	0.565286250435082	0.583184217452195	0.601673234051918	0.620663039488953	0.640070788690748	0.659820981118086	0.679845251486692	0.700082058393368	0.720476302196322	0.740978898425515	0.761546328010052	0.782140181001484	0.802726706406754	0.823276377287396	0.843763477431655	0.864165713621518	0.884463855733724
0.957211072459135	0.896413246355623	0.842618835971823	0.79444076901212	0.750914100683753	0.711351218216488	0.675254945512326	0.642263578279909	0.612114452561447	0.584618709462282	0.559643037713936	0.537095875262661	0.516916527153586	0.499066246426541	0.483520697992015	0.470263471282139	0.459280472625687	0.450555137318306	0.44406446723001	0.439775930113736	0.437645257500551	0.43761515557363	0.439614905320013	0.44356078315927	0.449357189737432	0.456898339989367	0.466070346894125	0.476753526616026	0.488824763106455	0.502159792668267	0.516635299119862	0.532130743446298	0.548529884159112	0.565721973032435	0.583602633692788	0.602074447092466	0.621047278443348	0.640438385544982	0.660172349699636	0.680180868710413	0.700402447850865	0.720782020041387	0.741270521429429	0.761824443611135	0.782405379146863	0.802979572975026	0.823517488883765	0.843993397357969	0.86438498883948	0.884673014657769
0.957359145711937	0.896592075866205	0.842828730226417	0.79468197201217	0.751186769520138	0.711655397760032	0.675590540664763	0.642630324496271	0.612511885663813	0.585046136097145	0.560099508130175	0.53758016036076	0.517427101925998	0.499601281916434	0.484078063691712	0.470840749440484	0.459874985234665	0.451163985644663	0.444684582733309	0.440404134570853	0.43827832927841	0.438249898388434	0.440248215586723	0.444189712205653	0.449978997702225	0.457510539054577	0.46667073248962	0.477340196242155	0.489396123325088	0.502714555526733	0.517172469751336	0.532649600830681	0.549029957058661	0.566203012983589	0.584064586694002	0.602517425328615	0.621471533072883	0.640844281277463	0.660560341627979	0.680551481644067	0.700756258225323	0.721119640353347	0.741592587059972	0.762131601844623	0.782698280163912	0.803258862587485	0.823783802782577	0.844247356656642	0.864627196713131	0.884904053897751
0.957522733256673	0.896789627417768	0.843060581307595	0.794948386809693	0.751487916175196	0.711991320496105	0.675961129245509	0.643035281799441	0.612950694496438	0.585518026741559	0.5606034284659	0.538114750706092	0.517990676926736	0.500191821814887	0.484693217080551	0.471477849107848	0.460531077938447	0.451835875660854	0.44536888789985	0.441097352429064	0.438976909952376	0.438950320182383	0.440947059024547	0.444883728424583	0.450665167710781	0.45818612127546	0.467333297091554	0.477987645869552	0.49002670082677	0.503326840068867	0.51776536322622	0.533222306738166	0.549581954071409	0.566734025262885	0.584574552758574	0.603006466951146	0.621939925334135	0.641292424580145	0.660988736183321	0.680960704704108	0.701146944145952	0.721492463434165	0.741948247011098	0.76247081167007	0.783021756218596	0.803567316553153	0.824077935310944	0.844527852440893	0.864894720767735	0.885159248848486
0.957703453801736	0.897007851162831	0.843316672475882	0.795242630704546	0.751820491963167	0.712362270524264	0.676370325439707	0.643482390012487	0.613435138047249	0.586038950785568	0.561159667225617	0.538704799916571	0.518612674049533	0.500843536577317	0.485372054643498	0.472180867616408	0.461255021365356	0.452577221763134	0.446123909877987	0.441862191652411	0.439747656062317	0.439723094163108	0.441718094552444	0.445649447014016	0.45142224382971	0.458931534601839	0.468064370268192	0.478702067325651	0.490722533322123	0.504002516476641	0.518419671648544	0.533854367340927	0.550191190063988	0.567320130291596	0.585137456693932	0.603546301690385	0.622456991862593	0.641787162175625	0.661461694329967	0.68141251801865	0.701578310412327	0.721904124689455	0.742340973519805	0.762845388556884	0.78337897249357	0.803907956249942	0.824402770461782	0.844837637625857	0.865190188996369	0.885441108555859
0.957903093449605	0.897248898210407	0.843599521430606	0.795567588759062	0.752187749027329	0.712771865462685	0.676822109121707	0.643975986135039	0.613969903099491	0.586613934960305	0.561773578507767	0.539355973933242	0.519299052481258	0.501562656929931	0.486121053898676	0.472956501674267	0.462053701265329	0.453395066474961	0.446956814106692	0.442705905760474	0.440597874062401	0.440575544946785	0.442568631217004	0.446494129376935	0.452257409938469	0.459753858138593	0.468870902047547	0.479490260408971	0.491490252463124	0.504748033555578	0.519141649387168	0.5345518339122	0.550863507255608	0.567966957712111	0.585758714195419	0.604142131789461	0.623027723527947	0.642333276956193	0.661983795449428	0.681911302772288	0.702054545974807	0.72235862727351	0.742774590708955	0.763258984561348	0.783773416038263	0.804284110788419	0.824761486412992	0.84517974634552	0.865516498217142	0.885752399056636
0.958123622678078	0.897515140855061	0.843911903724001	0.795926440326183	0.752593269901626	0.713224088952004	0.677320861197923	0.644520842409256	0.614560144891533	0.587248506448832	0.562451047410436	0.540074498551971	0.520056358179091	0.502356025101705	0.486947326185131	0.473812101503652	0.462934673789033	0.454297136655527	0.447875461242108	0.443636451263694	0.44153557805986	0.441515706400599	0.443506685946022	0.44742574060197	0.453178546762836	0.460660858568859	0.469760518579393	0.480359687652228	0.492337137583581	0.505570471343439	0.519938164458427	0.535321352903606	0.551605323925494	0.568680693675184	0.586444277676578	0.604799676353503	0.623657608289626	0.642936029343588	0.662560077211523	0.682461879603731	0.702580260880767	0.722860377611977	0.743253308718949	0.763715621103662	0.784208927230559	0.804699447199541	0.825157584484161	0.845557521722211	0.86587684069969	0.886096168906198
0.958367214971593	0.897809194736949	0.84425687836922	0.796322688015796	0.753040999735453	0.713723326027286	0.677871402002381	0.645122207602287	0.615211531136229	0.587948739479098	0.56319853902193	0.540867210623968	0.52089177708312	0.503231149842796	0.487858673274516	0.474755728829255	0.463906224634393	0.45529190358628	0.448888467968044	0.444662548985609	0.442569551441933	0.442552383373744	0.444541045190304	0.448453010831147	0.454194292793026	0.461661050457219	0.470741581669455	0.481318532945613	0.49327117328265	0.506477597538886	0.520816753699163	0.536170219776327	0.552423686830617	0.569468131786939	0.587200685701983	0.60552521923791	0.62435267752229	0.643601202044596	0.663196078762931	0.68306955023895	0.70316052637159	0.723414223988429	0.743781760815024	0.764219724631465	0.784689734035546	0.805158003330275	0.825594920712621	0.845974646167939	0.866274733237373	0.886475777067428
0.958636267246914	0.898133943093757	0.844637815815731	0.796760189281133	0.753535281367721	0.714274401544505	0.678479032927668	0.645785851680624	0.615930289564513	0.588721305550056	0.564023151131078	0.54174161304191	0.521813192161747	0.504196265306828	0.488863647864347	0.475796218755499	0.464977432082113	0.456388646942082	0.450005271684889	0.445793749257543	0.443709412371081	0.443695217295155	0.445681330433543	0.449585500499502	0.455314109079085	0.462763760435925	0.471823252201278	0.482375764049767	0.494301110895926	0.507477927810183	0.521785681805746	0.537106436677002	0.55332632743911	0.570336727834634	0.588035116154084	0.606325660618419	0.625119555963901	0.644335148363657	0.663897887401553	0.683740142534075	0.703800918309306	0.724025498377208	0.744365043654902	0.764776165356028	0.785220489248084	0.805664223633633	0.826077740234476	0.846435174401682	0.866714048847237	0.886894923340349
0.958933422226371	0.898492563273566	0.845058428471906	0.797243190810834	0.754080893436722	0.714882621844184	0.679149581465507	0.646518114037899	0.616723259138283	0.589573527416054	0.564932670759764	0.542705933589463	0.522829244341818	0.505260393822669	0.489971617952719	0.476943245508298	0.466158233873649	0.457597522581377	0.451236198995889	0.447040500893406	0.444965683049231	0.444954755536349	0.446938067470656	0.450833669353182	0.45654834782016	0.463979195203991	0.473015557391501	0.483541198962059	0.495436533837018	0.508580789986889	0.522854004262345	0.53813877400156	0.554321722041915	0.571294658372024	0.588955443231935	0.607208572356374	0.625965515413782	0.645144844212256	0.664672188887199	0.684480059087735	0.704507564100206	0.724700061696063	0.745008760895225	0.765390299243154	0.785806310903761	0.806222998039195	0.826610714657298	0.846943569369185	0.867199051283447	0.887357681516789
0.959261592920513	0.898888555684742	0.845522803959173	0.797776365913418	0.754683091709014	0.715553819826326	0.679889449816689	0.647325955416519	0.617597945049189	0.590513436918681	0.565935634576381	0.543769187680358	0.523949397315894	0.506433412514337	0.491192835020263	0.478207391936268	0.467459497798825	0.458929633998694	0.45259253781489	0.448414223754625	0.44634986255251	0.446342524337859	0.448322759255626	0.45220894905479	0.457908324568808	0.465318513176806	0.47432946173604	0.484825576016155	0.496687926713888	0.509796392064258	0.524031634113993	0.539276835828243	0.555419155748895	0.572350883194427	0.589970298334339	0.608182257232529	0.626898532272917	0.646037943924403	0.665526321513041	0.685296329560482	0.705287193264423	0.725444352637194	0.745719070303321	0.766068013431792	0.786452826036248	0.806839704085911	0.827198982608916	0.847504741251261	0.867734432550902	0.887868535446668
0.959623989389946	0.899325775364699	0.846035441284401	0.798364855078507	0.755347653802579	0.716294403596164	0.680705667207999	0.648217013633256	0.618562577581023	0.591549836707106	0.567041393191423	0.544941244946257	0.525184006143006	0.507726123642724	0.492538505851966	0.479600222565728	0.468893095753059	0.460397107170027	0.454086612802446	0.449927384594869	0.447874502915644	0.447871104974863	0.449847961997543	0.453723819064091	0.459406393753672	0.466793899509819	0.47577694139517	0.486240627490591	0.49806674802581	0.511135893857855	0.525329412454316	0.540531129121995	0.556628790303257	0.573515211667822	0.591089134820646	0.609255812069608	0.627927348971651	0.647022839946038	0.666468334026045	0.686196666807631	0.706147191773754	0.726265440212739	0.746502734522111	0.766815775238052	0.787166217946956	0.80752025248965	0.827848193639892	0.84812408974208	0.868325353603209	0.888432418201793
0.960024147963183	0.899808466353118	0.846601290116273	0.799014309892421	0.756080927465573	0.717111408818122	0.6816059460225	0.649199663177747	0.619626174861629	0.592692365825324	0.56826017926272	0.546232899547923	0.526544389463727	0.509150328437115	0.494020867716227	0.481134359879939	0.470471980892773	0.462013168383968	0.45573186369457	0.451593575728044	0.449553287996879	0.449554212688454	0.451527364035015	0.455391885335657	0.461056027080444	0.468418644080725	0.477371061631559	0.487799156374147	0.499585506125541	0.512611482031762	0.526759182391154	0.541913136513468	0.557961735556953	0.574798372792873	0.592322296566574	0.610439194695351	0.629061539268455	0.648108726411403	0.667507047436157	0.687189526889366	0.707095660242948	0.72717108011883	0.747367175608754	0.767640684879415	0.787953277133777	0.808271136302403	0.828564555644934	0.848807549769386	0.868977488402214	0.889054754518312
0.96046596309282	0.900341299056345	0.84722579334656	0.799730940473293	0.756889882550669	0.718012554883996	0.682598741807061	0.650283078698397	0.62079860946335	0.593951569064897	0.569603179245028	0.547655943978635	0.528042905032488	0.510718904054841	0.495653266478056	0.482823563342901	0.47221026735895	0.4637922244858	0.457542925917187	0.453427595887813	0.451401114476632	0.451406777730626	0.453375866841494	0.457227961199504	0.462871894199037	0.470207221847239	0.479126056753787	0.489515115781041	0.501257837983992	0.514236448084581	0.528333866122631	0.543435392334018	0.559430124336813	0.57621208878073	0.593681090137159	0.611743294611083	0.630311577325028	0.649305666548955	0.66865212069104	0.688284172965979	0.708141476010377	0.728169774979106	0.748320533430006	0.768550532021444	0.788821455998095	0.809099483796734	0.82935488594907	0.849561640812707	0.869697071503606	0.889741506689125
0.960953722035898	0.900929410787379	0.847914933107155	0.800521566571455	0.757782166794658	0.719006304958746	0.683693317165036	0.651477302320095	0.622090678726193	0.595338969882013	0.571082608503977	0.549223245999409	0.529693028126574	0.512445883150735	0.497450237054604	0.484682810508436	0.474123311849938	0.465749944765137	0.459535712676692	0.455445532439922	0.453434174133528	0.453445027660545	0.455409667304239	0.459248149583344	0.464869944821266	0.472175374799159	0.481057411825856	0.491403690324324	0.503098590118364	0.516025268710071	0.530067544598427	0.545111561440154	0.561047190293276	0.577769151789764	0.595177860281339	0.613180007123092	0.631688910364818	0.650624663770382	0.669914120112914	0.689490743014222	0.709294359079843	0.729270838471724	0.749371727947193	0.769553856205562	0.789778927411105	0.810013115176211	0.830226666176349	0.850393519951941	0.870490949313322	0.890499224061388
0.961492142545095	0.901578449659092	0.84867528039726	0.801393672452742	0.758766165471563	0.72010192991119	0.684899809470117	0.652793314649635	0.623514178572282	0.596867146554811	0.572711789374432	0.55094882818912	0.531509432219135	0.514346535351346	0.499427585421151	0.486728379343552	0.476227796102731	0.467903343487578	0.461727497480383	0.457664843867344	0.455670036297459	0.455686569784705	0.457646340175601	0.461469925493484	0.467067491235764	0.474340194491322	0.483181945177925	0.493481378538581	0.50512390083643	0.517993687750809	0.531975539052997	0.546956520183802	0.562827348157794	0.579483503317917	0.596826068309504	0.614762310562137	0.633206034601017	0.652077736185859	0.671304592393771	0.690820321210078	0.710564941813773	0.730484463270954	0.75053052535877	0.770660011158836	0.790834647169838	0.811020603168201	0.831188100980271	0.851311038745376	0.871366635131036	0.891335096270077
0.962086413754684	0.902294621995966	0.849514048450714	0.802355465643722	0.759851064932901	0.721309576064832	0.686229302246757	0.654243109214812	0.625081980450673	0.598549811107875	0.574505231575205	0.552847949406194	0.533508071099848	0.516437449709306	0.501602471141947	0.488977930648813	0.478541809085089	0.470270861805251	0.464136995768291	0.460104441171311	0.458127729099481	0.458150472352841	0.460104919315275	0.463912217393923	0.469483289893641	0.476720203876496	0.48551789049305	0.495766075191001	0.507351282707051	0.520158798731123	0.534074493476563	0.548986438675691	0.564786275638105	0.58137031556099	0.598640372743606	0.616504346057168	0.634876573973144	0.653677994153698	0.672836140821814	0.692285012710944	0.711964842166249	0.731821792642591	0.751807607985855	0.771879232912971	0.791998420307581	0.812131337497217	0.832248180663864	0.852322803991318	0.87233236805786	0.892257010304787
0.962742240437868	0.90308474341022	0.850439149939216	0.803415939566579	0.761046919978402	0.722640336613208	0.687693899950213	0.655839769948807	0.626808110895072	0.60040189035251	0.576478714192702	0.554937187239263	0.535706261389156	0.518736616958832	0.503993489130959	0.491450589176262	0.481084927407963	0.472872447479531	0.466784444029635	0.462784766518243	0.460827817822591	0.460857342804682	0.462805976026305	0.466595485809851	0.47213762042905	0.479335436853662	0.48808497694822	0.498277152031765	0.509799703888665	0.522539126687954	0.536382456833847	0.551218863245751	0.566940995950235	0.583446073830285	0.600636711426109	0.618421499139733	0.636715361055306	0.655439720309873	0.6745225042623	0.693898021433054	0.713506740119141	0.733294995418661	0.753214647683231	0.773222711566877	0.793280971140043	0.813355593162483	0.83341674765097	0.853438242368625	0.873397175793519	0.89327361146139
0.963465890799101	0.903956293660204	0.851459258061236	0.804584940024899	0.762364724911668	0.724106326431598	0.689306805742152	0.65759755116949	0.628707832990452	0.602439608180967	0.578649368213018	0.557234520270043	0.538122764118693	0.521263510102847	0.506620749042224	0.494167021727436	0.483878292139114	0.475729630512389	0.469691674434051	0.465727867115222	0.463792478307434	0.463829401011806	0.465771692437492	0.469541797133894	0.475052360134881	0.482207513608384	0.490904505555983	0.501035535210948	0.512489666633105	0.525154707714613	0.538918963548551	0.553672797725155	0.569309959720291	0.585728658871254	0.602832384036813	0.620530482232932	0.638738519291324	0.657378451329586	0.676378638236943	0.695673730254896	0.715204456833033	0.734917343938173	0.75476438243182	0.774702666412295	0.794694016824676	0.814704602349665	0.834704566686127	0.854667668876183	0.874570941281106	0.894394368170594
0.964264247944735	0.904917475370367	0.852583871506263	0.805873235417406	0.763816488025057	0.725720759879564	0.691082401692693	0.659531959310688	0.630797728825173	0.604680568007977	0.581035758313445	0.559759408681538	0.540777863741059	0.524039161536069	0.50950595034913	0.497149510161895	0.486944679837433	0.478865592414067	0.472882182633633	0.468957461918845	0.467045562987133	0.46709054507827	0.469025927504878	0.472774890235399	0.478251051538882	0.485359709451639	0.493999419488474	0.504063777231783	0.515443280933436	0.528027164293665	0.541705110444076	0.556368781859465	0.571913124687247	0.588237427637147	0.605246133693651	0.622849416821116	0.640963545469725	0.659511060446404	0.678420797234855	0.697627782881397	0.717073035843415	0.736703294373829	0.756470695615513	0.776332424002019	0.796250344083016	0.81619062969088	0.836123398535583	0.85602235889672	0.875864473072527	0.895629640619283
0.965144865146336	0.90597727664088	0.853823383207236	0.807292590451722	0.765415309123311	0.727498031023386	0.69303633064379	0.661659835436634	0.633095781750978	0.607143833972239	0.583657962319684	0.562532871418805	0.543693442588043	0.527086234549061	0.512672450800188	0.500422016865128	0.490308565238349	0.482305226440329	0.476381185993535	0.472498998381574	0.470612656723267	0.470666406861095	0.472594272802795	0.476320233072071	0.481758960326696	0.488817014467794	0.497394365774309	0.50738612092445	0.518684330905707	0.531179774124736	0.544763627970333	0.559328964812851	0.574772031300911	0.590993290748124	0.607898226004581	0.625397913802781	0.643409391073626	0.661855839492607	0.680666617142381	0.699777166374174	0.719128825419114	0.738668568666651	0.758348697302473	0.778126498571955	0.797963888581529	0.817827050445957	0.837686076833329	0.857514623593504	0.877289579181801	0.896990752984874
0.9661160249712	0.907145537508673	0.855189152697647	0.808855843001521	0.767175459533091	0.72945379551126	0.695185578739431	0.663999437309785	0.635621456982937	0.609850009193896	0.586537646395425	0.565577557750405	0.546893048421402	0.530429086670808	0.516145325542176	0.504010239821512	0.493996172613251	0.486075185722315	0.480215669097259	0.476379696027351	0.47452111920245	0.474584393958999	0.476504094862331	0.480205066090916	0.485603120446505	0.492606180871752	0.501115745350056	0.511028552518763	0.522238331093057	0.534637529757375	0.548118943158116	0.562577171343941	0.577909871940295	0.594018784509369	0.610810523594018	0.628197150199812	0.646096540826585	0.66443257892646	0.683135196397615	0.702140293088314	0.721389560951835	0.740830237058971	0.760414806635698	0.780100674028799	0.799849816282284	0.819628431008397	0.839406587560493	0.859157888206136	0.878859144063662	0.898490068984898
0.967186802301906	0.908433020137536	0.8566935817709	0.810576983594756	0.769112463852505	0.731605053104257	0.697548557363289	0.666570519485069	0.638395778745434	0.612821309033255	0.589698133659726	0.568917810691517	0.550401952321422	0.534093821900781	0.519951413790489	0.507941654025166	0.498035512413224	0.490203915800862	0.484414412963394	0.480628573240627	0.478800110246529	0.478873714511809	0.480784560408721	0.484458428797962	0.489812362820952	0.496755754564579	0.505191748035896	0.515018840481306	0.526132569468159	0.538427185928403	0.55179723133537	0.566138957831988	0.581351551083006	0.597338134976199	0.614006553752593	0.6312699400341	0.649047086407163	0.667262643978762	0.685847174158017	0.704737080455221	0.723874445961598	0.743206799949202	0.762686834187681	0.782272086481955	0.801924605858003	0.821610610938632	0.841300150460945	0.860966772640878	0.880587208197989	0.900141070300378
0.96836713119867	0.909851482510116	0.858350192994936	0.812471236835033	0.771243182468455	0.733970229600928	0.70014518292359	0.669394409571115	0.641441401811116	0.616081626915484	0.593164463531416	0.572579719343085	0.554247193746688	0.538108328468635	0.524119349516262	0.512245535556318	0.502456399408501	0.494721667684973	0.489008004024657	0.485276453272034	0.483480594011698	0.483565380776402	0.485466640471619	0.489111165495819	0.49441732370709	0.501296086986521	0.50965236860872	0.519386556380502	0.530396133502926	0.542577291092483	0.555826453226968	0.570041654919487	0.585123733346052	0.600977311148597	0.617511566460405	0.634640796792954	0.652284792926461	0.670369044685335	0.688824803417974	0.70758902671492	0.726604229983014	0.745818267488746	0.765184062848046	0.784659306029571	0.804206131014477	0.823790785492531	0.843383301477729	0.862957173548621	0.882489049573683	0.901958437259298
0.969667875472099	0.911413755266096	0.860173710461773	0.814555143839882	0.773585893608054	0.736569256592166	0.702996952588807	0.672494078433979	0.644782674892403	0.619656589883523	0.596963438688831	0.576591156788667	0.558457609189474	0.542502298359169	0.528679572231091	0.516952964275759	0.507290448174427	0.499660487207177	0.494028818584939	0.490355945137822	0.488595317731405	0.488692187126556	0.490583089022034	0.494195905862814	0.499450428411844	0.506259323022799	0.514529399790772	0.52416307367566	0.535059915295009	0.547118199244302	0.560236373660054	0.574314393130689	0.589254875907278	0.604964063964718	0.621352579622151	0.638335984496964	0.655835155361648	0.673776497179847	0.692092016632085	0.710719280333051	0.729601281243528	0.748686235003219	0.767927325491283	0.78728241620382	0.806713741275824	0.826187587342854	0.84567397504192	0.865146346847491	0.884581266145873	0.90395813096257
0.971100902726793	0.913133821175342	0.862180141946578	0.816846644526453	0.776160373392751	0.739423647146473	0.706127013709672	0.67589420172719	0.648445692938639	0.623573600628696	0.601123656122718	0.580981799789822	0.563063840466402	0.547307224476036	0.533664313609694	0.522096800774407	0.512571041483406	0.505054176179334	0.499510978219431	0.49590139485351	0.49417876042987	0.49428865789909	0.496168391562131	0.499747015812084	0.504945845822674	0.51167936045377	0.51985639768944	0.529381540023382	0.540156591417286	0.552082057787304	0.56505855773493	0.578988107447092	0.593775241424701	0.609327947360638	0.625558407943419	0.642383553971418	0.659725441726048	0.677511473212235	0.695674480996999	0.7141527004437	0.732889651661872	0.751833951950219	0.770939077316282	0.790163089140766	0.809468339464729	0.828821165885057	0.848191584756426	0.867552989375238	0.88688185808561	0.906157475797036
0.972679161504961	0.915026896549422	0.864386861411772	0.819365158286006	0.778987972030805	0.742556565157356	0.709560224268934	0.679621209723014	0.652458334979117	0.62786186234257	0.605675518370728	0.585783126156393	0.568098318350927	0.552556371020567	0.53910755543194	0.527711632994223	0.518333266977644	0.510938220699746	0.50549027145664	0.501948802335533	0.500267046938471	0.500390960418249	0.502258679000078	0.505800513964103	0.51093940909098	0.51759177629614	0.525668615052041	0.535076818493271	0.545720572924026	0.55750276694028	0.570326340027783	0.584095516499314	0.598716887224487	0.614100317295749	0.630159671492171	0.646813360524085	0.663984719349161	0.681602234446018	0.699599640131903	0.717915905249262	0.736495131290882	0.755286381730559	0.774243460365096	0.793324654168842	0.812492453753039	0.831713262177664	0.850957100692469	0.870197318048733	0.889410308350535	0.908575241006468
0.974416761000745	0.917109513676731	0.866812690516823	0.822131661263629	0.782091683918302	0.745992885690306	0.713323201290304	0.683703322007767	0.656850283751609	0.632552382356851	0.610651220680126	0.591028385370162	0.573595217006753	0.558284712468826	0.545044954187633	0.533833687852268	0.524613817462374	0.517349681970504	0.512004037124237	0.50853569937364	0.506897822631954	0.507036778620479	0.508891602227646	0.512393949137432	0.517468497854216	0.524033715400242	0.532002897681798	0.541285393026978	0.551787920846628	0.563415906028371	0.576074762203351	0.58967107180495	0.604113626259681	0.619314304339682	0.635188779655564	0.6516570588727	0.668643860260131	0.686078847692667	0.703896738492157	0.722037304897126	0.740445288916019	0.759070249259316	0.777866357323473	0.796792157113665	0.815810301772633	0.834887277194865	0.853993121158346	0.873101144565233	0.892187659778632	0.911231719681956
0.976329052627168	0.919399603113572	0.869477977483549	0.825168758101348	0.785496209026868	0.749759243256743	0.717444353726671	0.688170563208191	0.661653022991586	0.637677950219484	0.616084709584379	0.596752537846073	0.579590374559567	0.564528836483308	0.551513727715005	0.540500703297607	0.531450850321011	0.52432704520051	0.519091005001384	0.51570098436973	0.514110084613983	0.514265143021045	0.516106163131761	0.519566234558333	0.524571877650156	0.53104373689802	0.538897539545192	0.548045233607015	0.558396222588455	0.569858622023698	0.582340474375779	0.595750872384881	0.61000095519007	0.625004755214065	0.64067988595354	0.656948070876186	0.673735521344024	0.690973176888184	0.70859682447482	0.726547114960246	0.744769495116549	0.763214072792215	0.781835431292847	0.800592407205972	0.819447843871036	0.838368330671872	0.857323936413626	0.876287943306308	0.895236586547577	0.914148803188759
0.978432712495939	0.921916574374512	0.872404671321275	0.828500745616277	0.789228002547195	0.753884064531013	0.721953895954897	0.693054755561596	0.666899807959801	0.643273085629774	0.622011608238347	0.602992158167099	0.586121175193543	0.57132680624248	0.558552499484995	0.547751756559633	0.538883801960671	0.531910022643133	0.526791089946629	0.5234847101036	0.521943965669524	0.522116213359914	0.523942498360346	0.527357435058095	0.532289492711151	0.538661614585491	0.546392092535006	0.555395616972963	0.565584424930771	0.576869475930728	0.589161595711552	0.602372540171943	0.616415944942766	0.631208138622864	0.646668809047114	0.662721521441807	0.679294094706557	0.696318847338299	0.713732727857905	0.731477346300526	0.74949892372376	0.76774817611197	0.786180147820151	0.804754008069045	0.823432822183321	0.842183307412257	0.860975581395825	0.879782909707316	0.898581457454679	0.917350048671595
0.980745823613617	0.924681393240691	0.8756163890401	0.832153665479276	0.793315309345482	0.758397581634055	0.726883837656306	0.698389483861555	0.672625604591992	0.649373951564506	0.628469103880468	0.609785297773759	0.593226388427261	0.578717978060216	0.566201096646466	0.555627044953619	0.546953153895298	0.540139307592865	0.53514513650638	0.531927821665496	0.530440468207161	0.53063101117889	0.532441613069638	0.535808504410277	0.540662209171272	0.546928088116895	0.554527127583488	0.563376899379719	0.573392619937851	0.584488243101065	0.596577530167975	0.609575051934324	0.623397089331141	0.63796241083538	0.65319291532601	0.669014137949241	0.685355623580405	0.702151177592127	0.719339006992419	0.736861766822851	0.754666527298949	0.772704676834711	0.790931775101625	0.809307368872656	0.827794781789505	0.846360887516552	0.864975874113761	0.883613005943704	0.902248388065643	0.920860736881336
0.983287956304842	0.927716653546681	0.879138473080861	0.836155342546755	0.797788179394475	0.763331821759771	0.73226794559089	0.7042100281413	0.678866992606926	0.656018228016688	0.635495793026632	0.617171302975919	0.60094596175899	0.58674277084475	0.574500298756751	0.564167616536586	0.555700148102721	0.549056277278717	0.544194612188008	0.541071842921214	0.539641146668253	0.539851100845435	0.541645063135424	0.544960971190055	0.549731506908061	0.55588456302067	0.563343944883758	0.572030238875243	0.581861780941556	0.592755664356222	0.604628733950832	0.617398524019211	0.630984107785055	0.645306836854582	0.660290958725562	0.675864108699268	0.691957679180612	0.708507074293672	0.725451861079044	0.742735830472253	0.760306982039275	0.778117446331366	0.79612335796933	0.814284691399056	0.832565069858479	0.850931556603485	0.869354435960359	0.887806990375987	0.906265278367635	0.924707917154244
0.986080245045	0.931046640920125	0.882998035778348	0.840535405096913	0.802678459987279	0.768720568649926	0.738141672617722	0.71055325944231	0.685662028054631	0.663244942087111	0.643131480497617	0.62519058482948	0.609320763717353	0.595442384952467	0.583491535272121	0.573415049183439	0.565166450676311	0.558702644063763	0.553981249120529	0.550958511461744	0.549587738494304	0.54981821916259	0.551594585926356	0.554856573128367	0.55953911978951	0.565572759039205	0.572884232397959	0.581397265910981	0.591033447025123	0.601713145930371	0.613356432294384	0.625883947122384	0.639217699022832	0.653281763657514	0.668002873954588	0.683310896307849	0.699139194216288	0.715424885553556	0.732109002955589	0.749136568831126	0.766456597443443	0.784022036611756	0.801789661060608	0.819719928505894	0.837776808375668	0.85592759175642	0.874142689831581	0.892395426808809	0.910661832161752	0.928920435965952
0.989145459523323	0.934697385542294	0.887223987265852	0.845325282855799	0.80801976026248	0.774599291269307	0.74454204931847	0.717457494203261	0.693050061174198	0.671094250764122	0.651416929184581	0.633884338423325	0.618392275543336	0.60485846935163	0.593216531382208	0.583411078290852	0.575393764535348	0.569120056188021	0.564546635717245	0.561629363925161	0.560321745705541	0.560573855674932	0.562331681700519	0.565536841873101	0.570126625997669	0.576034308141279	0.583189673609036	0.591519702794006	0.600949356025994	0.611402407737404	0.622802284541242	0.635072869537446	0.648139243611038	0.661928342973939	0.676369520158042	0.691395002672167	0.706940249338607	0.722944208828458	0.739349488145778	0.756102440885355	0.77315318617796	0.79045556953471	0.807967076503152	0.825648709330541	0.843464835848375	0.861383018671187	0.879373831637761	0.897410669283594	0.915469554066168	0.933528945097821
0.992508067368502	0.938696700584901	0.891847042845883	0.850558178398502	0.813847383401339	0.781005035038977	0.751507533792629	0.724962303243217	0.701071506106499	0.679607173640613	0.660393558600022	0.643294210478658	0.628202231279573	0.615032737730575	0.603716903636128	0.594197175299187	0.586423394036355	0.580349651443509	0.575931762160307	0.573125275820582	0.571883971407023	0.572158788050887	0.573897149950674	0.577042642314934	0.581534992313667	0.587310305724126	0.594301507581992	0.602438934525579	0.611651028025893	0.621865081314044	0.633007998233318	0.645007028947028	0.657790454832177	0.671288202401645	0.685432373223912	0.700157683172087	0.715401809693531	0.731105650038553	0.747213496521902	0.763673136996262	0.780435889927041	0.797456583933436	0.814693491568198	0.832108226604672	0.849665613322455	0.867333535347158	0.885082770595572	0.902886817872284	0.920721719704696	0.938565885120583
0.996194285561409	0.94307420257695	0.896899705521591	0.856269007313177	0.820198221845668	0.787976271199548	0.759077815660973	0.733108272048275	0.709767560011098	0.688825274079712	0.670103091763694	0.653461915879315	0.638792207944703	0.626006536241768	0.615033708990272	0.605814081503028	0.598295766681916	0.592431569578149	0.58817652597204	0.585485962452732	0.584314018020502	0.584612579407949	0.586330587506164	0.589413673106133	0.593804078698981	0.599440820941409	0.606260046777495	0.614195535892713	0.623179303548898	0.633142260959241	0.644014894994611	0.655727934774563	0.668212979110363	0.681403065349167	0.695233166489444	0.709640609162911	0.724565409983227	0.739950531730798	0.755742063855249	0.771889333884339	0.788344957632199	0.805064836730264	0.822008112100245	0.839137081685117	0.856417090173173	0.873816397695801	0.891306033635527	0.908859640811645	0.926453314463032	0.944065439653333
1.00023211714694	0.947861309589231	0.902416219140277	0.862494302462965	0.827110611075876	0.795552700347004	0.767293571082602	0.741936710140317	0.719179870494579	0.698790288963643	0.680587151829606	0.664428805805839	0.650203169684822	0.63782036791124	0.627206953336885	0.618301304113132	0.61104991965642	0.605404431782345	0.601319206507872	0.598749450121574	0.597649756618401	0.597973047026094	0.59966985777771	0.602687937576956	0.606972112079274	0.612464374654908	0.619104160604685	0.626828762195322	0.635573843163518	0.645274014009678	0.655863433334275	0.667276405374225	0.679447949398658	0.692314322329287	0.705813481499543	0.719885479566674	0.734472788036183	0.749520549530758	0.764976761798799	0.780792398537241	0.796921473472565	0.813321054903307	0.829951238170727	0.846775083405219	0.863758525500516	0.880870262688197	0.89808162939826	0.915366458358264	0.932700936149397	0.950063455735
1.00465136945793	0.953091212823435	0.908432487484726	0.869272077819984	0.834624137931223	0.803775006955597	0.776196166697165	0.75148930873291	0.729350151975121	0.709543709129872	0.691886812036572	0.676235392482159	0.662474972244691	0.650513381267558	0.640275068137527	0.631696584111811	0.624722961493701	0.619304798173312	0.615395919748915	0.612951529298051	0.611926779251476	0.612275714405657	0.613950543045896	0.616901196779236	0.621075140777065	0.626417396064234	0.632870735270845	0.640376013570555	0.648872597761909	0.658298858752854	0.668592696028114	0.679692066815818	0.691535497340881	0.704062558446097	0.71721429268106	0.730933584454335	0.745165468830689	0.759857377917952	0.774959326477939	0.790424040419069	0.80620703323262	0.822266636295109	0.838563989365832	0.855062997654756	0.87173026161166	0.888534985173375	0.905448867671293	0.922445984002091	0.939502657044446	0.956597325695599
1.00948364970334	0.958798816994444	0.914985954705128	0.876641647725083	0.842779400194113	0.812684562812089	0.785827311868231	0.76180774766353	0.740319753663425	0.721126314868275	0.704042104989792	0.688920838067354	0.675645836672973	0.664122833322228	0.654274366337425	0.646035347948749	0.639349521628508	0.634166616579466	0.63044006710549	0.628125203767859	0.627177848425622	0.627553260880372	0.629205393956746	0.632086418673685	0.636146483364165	0.641333671440701	0.647594122909391	0.654872285351236	0.663111261310515	0.672253221035601	0.682239852313127	0.693012822599219	0.704514232578443	0.716687044433102	0.729475472245037	0.742825325870699	0.756684303165913	0.771002228480807	0.785731237842027	0.80082591317895	0.816243369360253	0.831943298739659	0.847887978433306	0.864042245740702	0.880373447051161	0.896851365316903	0.913448130783526	0.930138119199141	0.946897841215977	0.963705826184073
1.01476233348117	0.965020644840648	0.92211544276253	0.884643398093715	0.851617715234644	0.822323078753457	0.796228660424496	0.772933254705296	0.752129184176933	0.733577673338898	0.717091499844547	0.702522417802887	0.6897518037154	0.67868353949509	0.669238491094465	0.661350157365038	0.654961202706534	0.650020677940887	0.646481793864398	0.644300151587239	0.643432359692385	0.643834984790392	0.645463792194702	0.648273239323148	0.652216187611984	0.657243800378332	0.663305595046843	0.670349619073631	0.678322720144297	0.6871708829973	0.696839607582798	0.707274306150581	0.718420700133432	0.730225201179014	0.7426352642	0.755599703689452	0.76906896764814	0.782995366193219	0.797333254205323	0.812039169202771	0.827071927017928	0.842392678825786	0.857964933687986	0.873754551084508	0.889729707969856	0.905860844768414	0.92212059446691	0.938483698615826	0.954926913653521	0.971428910546485
1.0205225015914	0.971794701234823	0.92986094210194	0.893318507081849	0.861180776943	0.832732205924369	0.807441365241131	0.784906122742127	0.764817600328347	0.746935607348528	0.731071358516979	0.717074969989123	0.704826182673411	0.6942273252296	0.685197872819377	0.67767017340604	0.671586052121654	0.666894095078054	0.663547474220098	0.66150221490716	0.660715834472041	0.661146297354338	0.662751243454815	0.665487453157843	0.669310516505451	0.674174676373288	0.680032816999679	0.686836570426685	0.694536514707932	0.703082439343195	0.712423655405327	0.722509330222112	0.733288829184704	0.744712050155067	0.75672973890043	0.769293776860278	0.782357435236535	0.795875591802647	0.809804908895283	0.824103972755582	0.838733395723579	0.853655883778528	0.868836272592711	0.884241535669463	0.899840768314077	0.915605151185435	0.931507897040471	0.947524184051929	0.96363107878585	0.979807451596174
1.02680084048842	0.979160292745924	0.938263352632736	0.902708614072912	0.871510261966393	0.843953089919255	0.81950559140718	0.797765192836885	0.778422270207258	0.761235647435726	0.746015384410629	0.732610347519785	0.7208990104114	0.710782495679128	0.702179211388232	0.695020651789527	0.689248070121006	0.68480982225317	0.681659240342123	0.679752936118601	0.679049460554378	0.679508264681587	0.681088918158747	0.683750549764537	0.687451478774347	0.692149009167776	0.697799360582582	0.704357711414207	0.711778330831515	0.720014777970604	0.729020148298273	0.738747349135359	0.749149388564306	0.760179664339948	0.771792241881985	0.783942112851975	0.796585428115594	0.809679700988202	0.823183978505215	0.837058980017735	0.851267203678054	0.865773002356256	0.880542631238481	0.895544269829141	0.91074802134782	0.926125892613302	0.941651757477456	0.957301306743619	0.973051987306613	0.988882933009413
1.0336355018733	0.98715779916679	0.94736417329849	0.912855437553691	0.882647388385503	0.85602588357946	0.832459996280309	0.811547313791961	0.79297802313647	0.776510481469395	0.761954079120367	0.749156887344379	0.737996537481146	0.728373340771989	0.720205000971267	0.713422487063565	0.707966771810745	0.703786232710302	0.700834572512498	0.69906915722385	0.698449697097081	0.698937214714221	0.700493256730177	0.703079314092256	0.706656420950116	0.711184906002664	0.716624272407465	0.722933184119507	0.730069537990493	0.7379906023843	0.746653204587327	0.756013950974315	0.766029465733428	0.776656635921145	0.787852852646922	0.799576240208632	0.811785866943099	0.824441933361086	0.837505934756108	0.850940796880558	0.864710984455582	0.878782583221695	0.89312335695559	0.907702781393656	0.922492057338721	0.937464105410588	0.952593544960861	0.967856659635087	0.983231351955002	0.998697089132096
1.04106591733199	0.995828394514091	0.957205140083022	0.923800344492844	0.894632432349212	0.868989226772226	0.846341187293086	0.82628679122149	0.808516701238053	0.792789417761572	0.778914223954146	0.766738915161954	0.756140758817322	0.747019693018861	0.739293114582882	0.732891822299567	0.727756819408007	0.723836770150089	0.721085965948955	0.719462697788609	0.718927959312951	0.719444424232641	0.720975654612718	0.723485505405303	0.726937696510534	0.731295527636449	0.736521713965124	0.74257832260965	0.749426791414015	0.757028013044224	0.765342468695139	0.774330397175547	0.783951986663681	0.794167578038614	0.804937870357204	0.816224120715671	0.827988332359753	0.840193426440952	0.852803394219622	0.865783427759949	0.879100028229739	0.892721091802878	0.906615973867064	0.920755532774319	0.935112154752694	0.949659761843596	0.964373804861205	0.979231243409372	0.994210514957337	1.00929149488666
1.04913256462325	1.00521371635159	0.967827814215055	0.935583876165213	0.907504210733458	0.882879704040343	0.861183170767663	0.842014841226165	0.825066628983498	0.810097878831487	0.796918403713516	0.785376302713338	0.775349006009255	0.76673655450718	0.7594564641218	0.753439739372813	0.748627739095674	0.744969687870337	0.742420687527573	0.740940124304009	0.740490395438881	0.7410358984359	0.742542239611597	0.744975627777713	0.748302425246221	0.752488832710202	0.757500687594759	0.763303357660601	0.769861713317312	0.777140163500601	0.78510274124659	0.793713226353357	0.802935293805254	0.812732677963633	0.823069343888695	0.83390965852637	0.845218555839059	0.856961691245961	0.869105581937003	0.881617730709237	0.894466731928869	0.907622359036162	0.921055633682283	0.934738877120834	0.948645744881353	0.962751246040151	0.977031748590126	0.991464972511488	1.00602997217508	1.02070710968426
1.05787668324774	1.01535548399242	0.97927312455953	0.948245237885286	0.921299540459139	0.897731293401373	0.877016807019035	0.858759065281148	0.842652118033083	0.828456943262498	0.815984589854563	0.805084094128419	0.795633616705289	0.787533807605172	0.780702749345694	0.775072042225377	0.770583733912834	0.767187886174498	0.764840632337921	0.763502620404172	0.763137765136471	0.763712252144686	0.765193750694442	0.767550801530899	0.770752352680569	0.774767420862919	0.779564859436861	0.785113216179422	0.791380665972521	0.798335004892219	0.805943693415174	0.814173937585573	0.822992798086438	0.832367318263229	0.842264663262959	0.852652263570528	0.863497957328191	0.874770126891922	0.886437826087746	0.898470895562121	0.910840064457569	0.923517037377764	0.936474566230041	0.949686507047792	0.963127862304455	0.976774809542231	0.990604717361891	1.00459614996622	1.01872886153032	1.03298378169895
1.06733993831223	1.02629506817966	0.991580870641673	0.961821762691692	0.936052687520208	0.913574821593995	0.89386928847699	0.876542963724475	0.861293024730219	0.847882952444512	0.8361257988358	0.82587221587139	0.817001694274821	0.809416021034047	0.803034306009497	0.797789142015308	0.793623600412271	0.790488854793376	0.788342286037731	0.787145963347185	0.786865424395837	0.787468697583137	0.788925523306271	0.79120674097224	0.794283815393096	0.798128481111315	0.802712486697723	0.808007423590679	0.813984625919596	0.820615129207224	0.827869677035615	0.835718765802262	0.844132718658427	0.853081780654302	0.862536228036457	0.87246648555705	0.882843246556067	0.893637591455738	0.904821101145805	0.916365962525165	0.928245064186774	0.940432080879074	0.952901545942204	0.965628911398394	0.978590595773805	0.991764020047187	1.00512763236472	1.0186609223376	1.03234442585733	1.04615972143227
1.07756403344551	1.03807301717265	1.00478919532352	0.976348361493538	0.951794820838572	0.930437442512342	0.911763658246005	0.895385505115548	0.881004376702635	0.868387197341756	0.857349839154357	0.847745281970219	0.839454967548213	0.832382359311471	0.826448059477387	0.821586048945558	0.817740752573046	0.814864722733635	0.812916794586429	0.811860607746518	0.811663417576252	0.81229513925235	0.81372758181506	0.815933839368922	0.818887813701169	0.822563847658511	0.826936452271892	0.831980113267745	0.83766916456118	0.843977717814578	0.850879638324899	0.858348558488798	0.866357920964575	0.874881044455173	0.883891205807103	0.893361732871289	0.903266103307472	0.913578045230704	0.924271636289419	0.93532139842017	0.946702386135356	0.958390266758842	0.970361391524414	0.98259285688955	0.995062555790731	1.00774921887728	1.0206324460111	1.03369272851417	1.04691146278896	1.06027095603596
1.08859027559877	1.05072854668546	1.0189340386871	0.991856974355218	0.968553487572724	0.948342156250071	0.930718386303935	0.915300767629101	0.901796083105411	0.889975697805387	0.879659157373492	0.870702502566963	0.862989756471521	0.856426599354241	0.850935585753929	0.846452471115687	0.8429233519646	0.840302413462796	0.838550138436383	0.837631873048671	0.837516672734121	0.8381763719285	0.839584835221577	0.841717357601119	0.844550188655971	0.848060160792005	0.852224405269923	0.857020142613122	0.862424535955886	0.868414597424274	0.874967138821921	0.882058758844724	0.889665859852707	0.897764687940168	0.906331390702781	0.915342087724722	0.924772949411196	0.934600280375662	0.944800604155054	0.955350746566033	0.966227915524992	0.977409775628362	0.988874516222451	1.00060091207989	1.01256837614016	1.024757004064	1.03714761059638	1.04972175793217	1.06246177643548	1.07535077818206
1.10045909691704	1.064299003703	1.03404858698921	1.00837603925408	0.986352127272366	0.967307385947988	0.950747019330196	0.936297666547278	0.923672740181199	0.912649083489333	0.903050789537188	0.894737699613949	0.887597045117083	0.881537253543273	0.876483277376511	0.872373016264287	0.869154538738872	0.866783898985668	0.865223403968437	0.864440227010997	0.864405292179449	0.865092373620716	0.866477368059483	0.868537708701539	0.87125189602656	0.874599126194161	0.878559001603544	0.883111310943556	0.888235868136885	0.89391240113037	0.900120482666863	0.906839496105238	0.914048630115195	0.921726896720678	0.929853167739906	0.938406225197991	0.947364821785939	0.956707747916355	0.966413902384602	0.976462364084232	0.986832462644743	0.997503846254599	1.00845654529925	1.01967103077937	1.03112826677588	1.04280975649454	1.05469758165264	1.06677443516485	1.07902364724551	1.09142920517267
1.11320954140035	1.07881931667006	1.05016273243676	1.02592999560002	1.00520964214005	0.987346628419046	0.971857917949391	0.958379778888653	0.94663354016114	0.936402581337352	0.927516420009325	0.919839429056952	0.913262658992145	0.907697794119057	0.90307260729026	0.899327488088901	0.896412753991071	0.894286542466949	0.892913141172902	0.892261653734576	0.892304926556285	0.893018681696689	0.894380814768618	0.896370826797168	0.898969366178214	0.902157862121688	0.905918234798536	0.910232670231148	0.91508345005655	0.920452827854207	0.926322944915263	0.932675779247204	0.939493122337549	0.946756578800909	0.954447584547379	0.96254743956612	0.97103735183569	0.979898489264413	0.989112036936859	0.998659257299142	1.00852155125679	1.01868051848298	1.02911801553997	1.03981621070025	1.05075763461387	1.06192522620352	1.07330237337713	1.0848729483295	1.09662133736007	1.10853246526284
1.12687872664926	1.09432144671741	1.06730256078781	1.04453883989485	1.02514003954255	1.00846819231026	0.994054092063888	0.98154527243506	0.970672287316906	0.961226110166567	0.953042545271124	0.945991204409838	0.939967539306797	0.934886969704523	0.930680479989849	0.927291265229351	0.924672140649067	0.922783515865971	0.921591793543461	0.921068091886491	0.921187217890796	0.92192683755588	0.923266802976	0.925188606058702	0.927674935741137	0.930709320767567	0.934275843902777	0.938358916269232	0.942943102584685	0.948012989639257	0.953553091531259	0.959547786085352	0.965981277583519	0.972837581506347	0.980100527451778	0.987753776801135	0.995780852059375	1.00416517512285	1.01289011203257	1.0219390220597	1.0312953092453	1.04094247477888	1.05086416884986	1.06104424084065	1.07146678694941	1.08211619453184	1.09297718263473	1.10403483835727	1.11527464882074	1.12668252865079
1.14150129343699	1.1108338562506	1.08548988423294	1.06421775002557	1.04615216079824	1.03067503444044	1.01733314110463	1.00578694212908	0.995777520490101	0.987104478392413	0.979610735882751	0.973171812549555	0.967688103096877	0.96307920131976	0.959279656110164	0.956235748205819	0.953903007529143	0.95224427675569	0.95122818403736	0.950827926760506	0.951020295142544	0.951784883348571	0.953103449214724	0.954959393289342	0.957337334878463	0.960222767878509	0.963601782928077	0.967460845185132	0.97178661910082	0.976565833107217	0.981785178302705	0.987431236107458	0.993490430548348	0.999949001373587	1.00679299463421	1.01400826773268	1.02158050625086	1.02949525014596	1.03773792715512	1.04629389148382	1.05514846607489	1.06428698696574	1.07369484844248	1.08335754789049	1.0932607294214	1.10339022552496	1.11373209615053	1.12427266476559	1.13499855106698	1.1458967001353
1.1571088579752	1.12838101218686	1.10474183652268	1.08497679279866	1.06824950723097	1.05396470110239	1.04168730170448	1.03109235231514	1.0219327369892	1.01401767674098	1.00719798596553	1.00135570912159	0.996396675089958	0.9922450426677	0.988839234454634	0.986128857758674	0.984072339649346	0.982635087194782	0.981788039839373	0.981506518841556	0.981769304889556	0.982557893360832	0.983855889709779	0.985648516812772	0.987922212874487	0.990664303453857	0.993862734818199	0.997505858540534	1.00158225927341	1.00608061914596	1.01098961337285	1.0162978325312	1.02199372762829	1.02806557460056	1.03450145529581	1.0412892523233	1.04841665543465	1.05587117733699	1.06364017705153	1.07171088912321	1.08007045716542	1.08870597039286	1.09760450195561	1.10675314804012	1.11613906684886	1.1257495167076	1.13557189267916	1.14559376118282	1.15580289222982	1.16618728898586
1.17372948333683	1.14698294122058	1.12507054581696	1.10682072648948	1.09143017069407	1.07832937678996	1.06710360079491	1.05744407890641	1.04911670867041	1.04194125416565	1.03577713644164	1.03051347835279	1.02606197511849	1.02235168785517	1.019325174252	1.01693556719649	1.01514433734753	1.01391955721384	1.01323453853811	1.01306675153507	1.01339695984672	1.01420852277933	1.01548682893238	1.01721883432676	1.01939268466142	1.02199740609785	1.02502265248924	1.02845849958274	1.03229527867352	1.03652344365422	1.04113346650898	1.04611575714124	1.0514606040669	1.05715813300057	1.06319828075108	1.06957078215169	1.07626516800179	1.08327077220755	1.0905767464896	1.09817208118575	1.10604563082229	1.11418614326197	1.12258229136411	1.13122270621273	1.14009601108444	1.14919085543754	1.15849594830892	1.16800009060407	1.17769220585849	1.1875613691347
1.19138718737475	1.16665485362047	1.14648289826296	1.12974890654996	1.1156868714748	1.10375603830656	1.09356410776558	1.08482004158686	1.07730387758239	1.07084676235445	1.06531735605526	1.0606123404454	1.05664964379919	1.05336350910242	1.05070084022534	1.04861845148749	1.04708096715075	1.0460591960873	1.04552885909054	1.04546958159713	1.04586408885483	1.04669755750894	1.04795708956517	1.0496312832732	1.05170988169316	1.05418348425524	1.05704330997623	1.06028100348877	1.06388847690227	1.06785778191517	1.07218100765711	1.07685020054382	1.08185730304176	1.08719410871235	1.0928522312724	1.09882308569606	1.10509787961369	1.1116676134516	1.11852308791356	1.12565491754047	1.13305354920412	1.14070928449936	1.14861230509998	1.1567527002378	1.16512049555545	1.1737056826691	1.18249824886072	1.19148820639822	1.2006656210574	1.21002063949033
1.21010150447099	1.18740685018084	1.16898040197056	1.1537552984175	1.14100710198913	1.13022670785377	1.12104627541479	1.11319391286848	1.10646481596491	1.10070225233007	1.09578466298032	1.09161668910647	1.08812278909809	1.08524260733307	1.08292755375658	1.08113823681828	1.07984250855778	1.07901395594962	1.07863072246255	1.0786745773976	1.0791301736225	1.07998445037723	1.08122614916788	1.08284541887904	1.08483349210449	1.08718241898521	1.08988484800686	1.09293384555899	1.09632274781687	1.10004503983053	1.10409425770659	1.10846391053003	1.11314741925381	1.11813807023144	1.12342898141186	1.12901307948559	1.13488308648298	1.14103151449564	1.14745066733093	1.15413264802577	1.1610693712458	1.16825257968456	1.17567386365702	1.18332468315616	1.19119639171145	1.1992802614544	1.20756750886097	1.21604932070202	1.22471687979241	1.23356139018629
1.22988711746833	1.20924372412242	1.19255915704925	1.17882859688737	1.16737337028952	1.1577187947924	1.14952335621269	1.14253558841003	1.13656673377136	1.13147280576372	1.12714246959349	1.12348864209795	1.12044253719351	1.11794935970116	1.11596513488739	1.11445433602767	1.11338808275052	1.11274275429311	1.11249890889982	1.1126404322729	1.11315385966002	1.11402783122791	1.11525265099156	1.11681992715175	1.11872227717313	1.12095308493442	1.12350630023057	1.12637627309635	1.12955761706032	1.13304509667248	1.13683353558333	1.14091774216366	1.14529245019747	1.1499522725976	1.15489166641554	1.16010490766618	1.16558607468392	1.17132903888076	1.17732746190095	1.18357479826841	1.19006430270744	1.19678904139065	1.20374190643189	1.21091563300036	1.21830281848615	1.22589594319831	1.23368739212545	1.24166947733591	1.24983446064002	1.25817457618115
1.25075357415099	1.23216486611167	1.21720993296377	1.20495244706892	1.19476353344398	1.18620551257086	1.17896487808647	1.17281170157438	1.16757401626903	1.16312108371528	1.15935213367294	1.15618858885156	1.15356857258089	1.15144294992889	1.14977242192671	1.14852535750622	1.14767615154215	1.14720396425171	1.14709174120032	1.14732544267266	1.14789343130921	1.14878598087543	1.14999487885513	1.15151310256341	1.15333455352561	1.15545383855271	1.15786608865528	1.16056680895256	1.16355175424044	1.16681682601754	1.17035798762928	1.1741711948446	1.17825233968136	1.18259720568075	1.18720143312802	1.19206049294593	1.19716966816629	1.20252404202505	1.20811849183739	1.2139476878983	1.22000609672725	1.22628798803626	1.23278744485309	1.23949837627711	1.24641453238756	1.25352952086189	1.26083682489939	1.26832982207955	1.27600180381948	1.28384599512735
1.27270509972098	1.25616427636986	1.24291834996949	1.23210575785649	1.2231512075656	1.21565635501203	1.20933716261285	1.20398616477133	1.199448774605	1.19560787646889	1.19237350072774	1.18967572100434	1.18745965444406	1.18568186959746	1.18430775783073	1.18330957763006	1.18266497739716	1.1823558641302	1.18236752592865	1.18268794338023	1.18330724335104	1.18421726147142	1.1854111885759	1.18688328273372	1.18862863309897	1.19064296515467	1.19292247938414	1.19546371722918	1.19826344955975	1.20131858390921	1.20462608750873	1.20818292374883	1.21198600015098	1.21603212628144	1.22031798030913	1.2248400831176	1.22959477904313	1.23457822243721	1.23978636935083	1.24521497371666	1.25085958746823	1.25671556408681	1.26277806510958	1.2690420691697	1.27550238317084	1.28215365522859	1.28899038903785	1.29600695935145	1.30319762828006	1.31055656214772
1.29574051301814	1.28123068336388	1.26966515712345	1.26026309538724	1.25250623887236	1.24603761483572	1.24060386817534	1.23602072063504	1.23215139338665	1.22889263979294	1.22616542418186	1.2239085339769	1.22207409874174	1.2206243810507	1.21952943508501	1.21876536937636	1.21831303793382	1.21815704020107	1.21828494705956	1.21868669461974	1.21935410419582	1.22028049835329	1.22146039096816	1.22288923495303	1.22456321541395	1.22647907898923	1.22863399231645	1.23102542420084	1.23365104727503	1.23650865585664	1.23959609740495	1.24291121550763	1.24645180273402	1.25021556200373	1.25420007535969	1.25840277922109	1.2628209453363	1.26745166676795	1.27229184833048	1.27733820096932	1.2825872396255	1.28803528417338	1.29367846305479	1.29951271926259	1.30553381835172	1.31173735817855	1.31811878008869	1.32467338129291	1.33139632818791	1.33828267039637
1.31985324999005	1.30734776412685	1.29742659562756	1.28939514134007	1.28279521874112	1.27731292697625	1.27272654123755	1.26887548738396	1.26564106113961	1.26293400511991	1.26068625252726	1.2588452902324	1.25737021802915	1.25622893514904	1.25539609337289	1.25485158228245	1.25457939078815	1.25456673921365	1.25480340892121	1.25528121821531	1.25599360799553	1.25693531077343	1.25810208375791	1.25949049173752	1.26109772909291	1.26292147289026	1.26495976092635	1.26721089001819	1.26967333089306	1.27234565683462	1.27522648384764	1.2783144205661	1.28160802648436	1.28510577736333	1.28880603687466	1.29270703370877	1.2968068434991	1.30110337501333	1.30559436013892	1.31027734725011	1.31514969759059	1.32020858434313	1.32545099408699	1.3308737303681	1.33647341912676	1.34224651574453	1.34818931348666	1.35429795312993	1.36056843357795	1.36699662327795
1.34503149342677	1.33449445716453	1.32617483328836	1.31946919927988	1.31398202530362	1.30944381985582	1.30566516025611	1.30250948462714	1.29987627177335	1.29769025361128	1.29589427512281	1.29444443743229	1.29330671357816	1.29245453959094	1.29186706671526	1.29152787122962	1.29142398695925	1.29154516923353	1.291883327426	1.29243208204564	1.29318641507028	1.29414239095122	1.29529693181294	1.29664763468166	1.29819262166439	1.29993041623796	1.30185984044727	1.30397992902535	1.30628985735349	1.30878888086147	1.31147628398428	1.31435133718596	1.31741326086313	1.32066119517323	1.32409417501233	1.32771110950662	1.33151076548961	1.33549175452105	1.33965252306915	1.34399134552827	1.34850631978413	1.35319536506939	1.35805622187724	1.36308645371951	1.36828345053176	1.37364443354035	1.37916646141736	1.38484643755853	1.39068111832788	1.39666712212047
1.37125840355461	1.36264535543948	1.35587845383326	1.3504497316051	1.34602837464669	1.34239025915439	1.33937865872596	1.33688112820986	1.33481528770063	1.33311974665129	1.3317481208718	1.33066497718569	1.32984301673608	1.32926107577845	1.32890267890886	1.32875497356427	1.32880793269045	1.32905374928228	1.3294863703655	1.33010113377876	1.3308944817552	1.33186373259554	1.33300689680033	1.33432252761141	1.33580959847522	1.33746740179427	1.33929546469036	1.34129347850554	1.34346123951482	1.34579859888718	1.34830542035742	1.35098154439644	1.35382675791664	1.35684076874104	1.36002318421308	1.36337349343903	1.3668910527444	1.37057507399504	1.37442461548752	1.37843857515559	1.38261568587166	1.38695451264799	1.39145345156153	1.39611073024186	1.40092440977348	1.4058923878735	1.41101240321307	1.41628204075769	1.42169873800675	1.4272597920177
1.39851244004497	1.39177116430131	1.38650298377946	1.38229890996355	1.37889436598773	1.3761111705904	1.37382541621177	1.37194868523393	1.37041655783561	1.369181307833	1.36820710641625	1.36746678235145	1.36693957857112	1.36660956416069	1.36646448790686	1.36649493576114	1.36669370152584	1.36705530974588	1.36757564897612	1.36825168625518	1.36908124212913	1.37006281139	1.37119541873735	1.37247850142027	1.37391181295124	1.37549534345311	1.37722925327455	1.3791138173021	1.38114937798811	1.38333630555761	1.38567496419328	1.38816568325444	1.39080873278181	1.3936043026918	1.39655248518054	1.39965325994914	1.40290648193182	1.40631187126338	1.40986900526518	1.41357731226167	1.41743606706504	1.42144438798521	1.42560123523767	1.42990541063298	1.43435555844092	1.4389501673287	1.44368757327821	1.44856596339127	1.45358338049497	1.45873772846251
1.42676776261043	1.42183920757462	1.41801143949073	1.41497716314002	1.41253900711944	1.41056493059048	1.40896370877245	1.40767068295836	1.40663908617521	1.40583455382912	1.40523153263438	1.40481086281133	1.40455810863022	1.40446237959831	1.40451548124551	1.40471129216466	1.40504529940584	1.40551424665855	1.40611586405597	1.40684865791532	1.40771174508699	1.40870472092518	1.40982755290078	1.41108049399394	1.41246401151184	1.41397872806561	1.41562537223496	1.41740473703455	1.41931764473229	1.42136491689722	1.42354734880218	1.42586568749553	1.42832061300049	1.43091272221233	1.43364251514952	1.43651038328202	1.43951659971127	1.44266131101702	1.44594453061707	1.44936613351024	1.45292585229131	1.45662327434087	1.46045784010382	1.46442884237813	1.46853542654181	1.47277659164995	1.4771511923373	1.48165794146382	1.48629541344252	1.49106204818999
1.45599469483438	1.45281396436372	1.4503648778835	1.44844370821622	1.44692070875179	1.44570981628061	1.44475211274978	1.44400626773304	1.44344274892984	1.4430401735848	1.44278293005123	1.44265958124545	1.44266176505436	1.44278341954085	1.44302022572256	1.4433691993231	1.44382838654423	1.44439663376779	1.44507341065221	1.44585867236474	1.44675275089125	1.44775626822703	1.44887006623191	1.45009514932373	1.45143263717377	1.45288372528091	1.45444965182127	1.45613166955286	1.45793102183947	1.45984892207189	1.46188653592563	1.46404496601776	1.466325238619	1.46872829215013	1.4712549672473	1.47390599822427	1.47668200579284	1.47958349092893	1.48261082979133	1.48576426961574	1.48904392551809	1.49244977815004	1.49598167215586	1.49963931538465	1.50342227881501	1.50732999715139	1.51136177005295	1.51551676395613	1.51979401445264	1.52419242918465
1.48616023432966	1.48465761943415	1.48352293580169	1.48265705305999	1.48199773892243	1.48150440879453	1.48114985831905	1.48091551232742	1.48078856012788	1.4807601569756	1.48082425524	1.48097682169301	1.48121529935913	1.48153822870992	1.48194497529844	1.48243553008412	1.48301036039232	1.48367029678005	1.48441644578014	1.48525012157676	1.48617279172278	1.48718603340858	1.48829149775883	1.48949088031129	1.49078589631375	1.49217825982176	1.49366966583264	1.49526177487666	1.49695619962449	1.49875449317337	1.50065813875243	1.5026685406469	1.50478701618624	1.50701478867577	1.50935298117813	1.51180261107121	1.51436458532493	1.51703969645104	1.51982861908907	1.52273190719837	1.52574999183068	1.5288831794614	1.53213165085965	1.53549546047862	1.53897453634828	1.54256868045263	1.54627756957322	1.55010075657988	1.55403767214903	1.55808762688869
1.51722859177349	1.51733061116484	1.5174443451786	1.51757546071275	1.51772863121703	1.51790794632004	1.51811713137829	1.51835967191087	1.51863888722973	1.51895797542003	1.51932004140064	1.51972811458466	1.52018515991774	1.52069408456484	1.52125774165529	1.52187893198781	1.52256040428825	1.52330485442023	1.52411492382574	1.52499319739296	1.52594220089534	1.52696439811006	1.5280621877	1.5292378999259	1.53049379324374	1.53183205083396	1.53325477710287	1.5347639941921	1.53636163852858	1.53804955744492	1.53982950589773	1.54170314330979	1.54367203056009	1.54573762714449	1.54790128852808	1.55016426370877	1.55252769301025	1.55499260612078	1.55755992039252	1.56023043941453	1.56300485187057	1.56588373069113	1.56886753250702	1.57195659741	1.57515114902374	1.57845129488666	1.58185702714585	1.58536822355952	1.58898464880336	1.59270595607432
1.54916174176208	1.55079216285805	1.55208741353766	1.55315736882265	1.55407254298512	1.55488062547962	1.55561532421228	1.55630139048519	1.55695761953804	1.55759871792836	1.55823650707412	1.55888072251977	1.5595395586172	1.56022004813634	1.56092833205841	1.56166985462376	1.56244950645739	1.56327173095923	1.56414060427048	1.56505989594635	1.56603311534878	1.56706354733912	1.56815427986402	1.56930822533765	1.57052813723506	1.57181662296028	1.57317615379857	1.57460907257455	1.57611759949959	1.5777038365874	1.57936977093829	1.58111727713212	1.58294811892385	1.58486395039929	1.5868663167206	1.58895665456835	1.59113629236925	1.59340645038395	1.5957682407175	1.59822266730529	1.60077062591899	1.60341290423003	1.60615018196225	1.60898303116015	1.61191191659459	1.61493719632369	1.61805912242321	1.62127784189724	1.62459339777719	1.62800573041417
1.58191996964005	1.58500078544835	1.58741046195752	1.58936175975612	1.59098956194204	1.59238385149829	1.59360723687268	1.59470486075237	1.59571029309294	1.59664918673564	1.59754162742082	1.59840369137248	1.59924850534145	1.600086984896	1.60092835916639	1.60178055055847	1.60265045392293	1.60354414472168	1.60446703620944	1.60542399944681	1.606419455841	1.60745744912431	1.60854170176438	1.6096756594633	1.61086252645585	1.61210529363879	1.61340676107048	1.61476955601903	1.61619614746899	1.61768885779646	1.61924987217057	1.62088124612407	1.62258491164666	1.62436268208632	1.62621625608953	1.62814722076975	1.6301570542592	1.63224712777273	1.63441870729072	1.63667295495044	1.63901093022099	1.64143359092497	1.64394179416037	1.64653629716764	1.64921775817996	1.6519867372888	1.65484369735148	1.6577890049631	1.66082293151106	1.66394565432702
1.61546240031193	1.61991474216279	1.62337221516593	1.62614847928978	1.62844096143813	1.63038043911281	1.63205723236152	1.63353594124074	1.63486417632696	1.63607795704536	1.63720517270536	1.63826787139428	1.63928381491752	1.64026756023214	1.64123122727939	1.64218505423667	1.64313780564829	1.64409707682346	1.64506952385376	1.64606103947681	1.64707688896048	1.64812181609458	1.64920012657007	1.65031575406888	1.65147231300399	1.65267314085808	1.65392133235085	1.65521976713808	1.65657113235574	1.65797794103024	1.65944254715564	1.66096715807097	1.66255384464181	1.66420454965064	1.66592109472284	1.66770518605394	1.66955841915581	1.67148228280069	1.67347816231145	1.67554734232139	1.67769100910698	1.67991025257994	1.68220606801211	1.68457935755463	1.68703093160396	1.68956151005912	1.69217172350788	1.69486211437382	1.69763313805136	1.70048516405133
1.64974749733347	1.6554924682631	1.65993214079417	1.66347850375298	1.66638940621456	1.66883476731932	1.67093134951071	1.67276223504231	1.67438832106408	1.67585540554869	1.67719871863606	1.67844591288538	1.67961909098834	1.68073621387334	1.68181209924258	1.68285914295664	1.68388784890698	1.68490722404622	1.68592507685473	1.68694824558461	1.68798277471638	1.68903405273155	1.69010692064719	1.69120575821174	1.69233455286226	1.69349695525591	1.69469632425607	1.69593576357037	1.69721815173223	1.69854616673977	1.69992230638046	1.7013489050533	1.70282814773347	1.7043620815959	1.705952625714	1.707601579171	1.70931062785939	1.71108135019461	1.71291522192963	1.71481362022535	1.71677782710606	1.7188090324082	1.72090833631355	1.7230767515439	1.72531520528232	1.72762454087671	1.73000551937265	1.73245882091611	1.73498504606022	1.73758471700556
1.68473352310714	1.69169294148713	1.69705073691949	1.70131415711366	1.70479911164302	1.707712891858	1.71019737794981	1.71235313477769	1.71425358353079	1.71595371233147	1.71749563305283	1.71891224077833	1.72022969099349	1.72146911727945	1.72264784787304	1.72378028365133	1.72487854249417	1.72595293936636	1.7270123488916	1.72806448256312	1.72911610306229	1.73017319163937	1.73124108004628	1.73232455540547	1.7334279442066	1.73455518005598	1.73570985866933	1.73689528276799	1.73811449892497	1.73937032794798	1.74066539004104	1.74200212572303	1.7433828132797	1.74480958337026	1.74628443128783	1.74780922727828	1.74938572524702	1.75101557012357	1.75270030410626	1.75444137197135	1.75624012559963	1.75809782784897	1.76001565588013	1.76199470402715	1.76403598628877	1.76614043850664	1.76830892028591	1.77054221670579	1.77284103986111	1.77520603026962
1.72037895358218	1.72847600107755	1.73468976878626	1.73961928076132	1.74363596028195	1.74698261983094	1.7498248997926	1.75227983845044	1.75443261995065	1.75634684058262	1.75807104318717	1.75964301215685	1.76109267608333	1.76244411764132	1.76371699538505	1.76492756880502	1.76608944998674	1.76721416324525	1.76831156755284	1.76939017938994	1.77045742229682	1.77151982176471	1.77258315887708	1.77365259247845	1.77473275708571	1.7758278419269	1.77694165516858	1.77807767642443	1.77923909992221	1.78042887017163	1.7816497115729	1.78290415309982	1.78419454895644	1.78552309592551	1.78689184798563	1.78830272866389	1.78975754150363	1.79125797895802	1.79280562996489	1.79440198641407	1.7960484486829	1.79774633038642	1.79949686246517	1.80130119671422	1.80316040884107	1.80507550112665	1.80704740475298	1.80907698185155	1.81116502731892	1.81331227043947
1.75664284332822	1.76580261525642	1.77281245700097	1.77835935965389	1.78286758010745	1.78661355108465	1.78978530269833	1.7925153407278	1.79489986106508	1.79701049821796	1.79890178737001	1.80061606035423	1.80218674939623	1.80364067172422	1.8049996438774	1.80628164442229	1.80750166584622	1.80867234837662	1.80980445813183	1.81090725239687	1.81198876187802	1.81305601109289	1.81411519210588	1.8151718026894	1.81623075708187	1.81729647543651	1.81837295655375	1.81946383739303	1.82057244204858	1.82170182226929	1.82285479114676	1.82403395124966	1.82524171821731	1.82648034062069	1.82775191673998	1.82905840878302	1.83040165497099	1.83178337983964	1.83320520304234	1.83466864689128	1.83617514283313	1.8377260370226	1.83932259513116	1.84096600650596	1.84265738777653	1.8443977859918	1.8461881813577	1.84802948963547	1.84992256425219	1.85186819816765
1.79348513909387	1.80363509862887	1.81138362054519	1.8175016090895	1.82246338903748	1.82657709101262	1.83005176882368	1.83303440393584	1.8356314696019	1.83792208516689	1.83996635467094	1.84181082887004	1.84349218571575	1.845039772377	1.8464773995365	1.84782463256047	1.84909773675835	1.85031038019131	1.85147416356579	1.85259902484785	1.8536935518013	1.85476522596	1.85582061492397	1.85686552527475	1.85790512517134	1.85894404338037	1.8599864498279	1.8610361215424	1.86209649695949	1.86317072088841	1.86426168193545	1.86537204379596	1.86650427153337	1.86766065373689	1.86884332127354	1.87005426321259	1.87129534039146	1.87256829700673	1.87387477054461	1.87521630031076	1.8765943347746	1.8780102379075	1.87946529466492	1.88096071573858	1.88249764168508	1.88407714652107	1.88570024086169	1.88736787466768	1.88908093965713	1.89084027143009
1.8308669418974	1.84193728226267	1.85036977866673	1.85701502668202	1.86239461041017	1.86684643929188	1.87059924392153	1.87381351272227	1.87660528433503	1.87906062966818	1.88124481554075	1.88320829793043	1.88499075511653	1.88662387012748	1.88813329281518	1.88954005055136	1.89086158022516	1.8921124950484	1.89330516238154	1.89445014474322	1.89555654033169	1.89663224876265	1.89768418047668	1.89871842324167	1.89974037563817	1.90075485489382	1.90176618461245	1.9027782666139	1.9037946401199	1.90481853078933	1.90585289155632	1.90690043680635	1.9079636711062	1.90904491345647	1.910146317844	1.91126989072149	1.9124175059234	1.91359091743374	1.91479177034668	1.91602161030115	1.91728189162229	1.91857398436366	1.91989918041228	1.92125869879263	1.92265369028423	1.92408524145	1.92555437815782	1.92706206866561	1.92860922633016	1.93019671199137
1.86875071928321	1.88067464010568	1.88973921613169	1.89687041420847	1.90263426395093	1.90739655880655	1.91140439050115	1.91483081595483	1.91780075397239	1.92040671650839	1.92271874611936	1.92479090611583	1.92666564281602	1.92837679190477	1.92995169647931	1.9314127286811	1.93277840207864	1.93406419770258	1.9352831861786	1.93644650233979	1.93756371155575	1.93864309552234	1.93969187741692	1.94071640089229	1.94172227356335	1.94271448291951	1.94369749063234	1.9446753097949	1.94565156857238	1.94662956295543	1.94761230071547	1.9486025382112	1.94960281135188	1.95061546175731	1.95164265894849	1.95268641924187	1.95374862189283	1.95483102293397	1.95593526707309	1.95706289795207	1.95821536701562	1.95939404119735	1.96060020959623	1.96183508928885	1.96309983039969	1.96439552053317	1.96572318865503	1.96708380849815	1.96847830155661	1.96990753972297
1.90710047060366	1.91981437599904	1.92946201649423	1.93704037390492	1.94315713651174	1.94820412866955	1.95244552857546	1.95606605901393	1.95919886369609	1.96194240973003	1.96437114847691	1.96654246910001	1.9685013670848	1.97028365857983	1.9719182430787	1.97342872777354	1.97483461427144	1.97615217933356	1.97739513788284	1.97857514858324	1.97970220392814	1.9807849344724	1.98183084845756	1.98284652227288	1.98383775311465	1.98480968230028	1.98576689559789	1.98671350540372	1.98765321847175	1.98858939206069	1.98952508073149	1.99046307555	1.99140593708267	1.99235602329075	1.99331551320941	1.99428642712618	1.99527064383846	1.99626991546279	1.99728588018329	1.99832007325849	1.99937393655071	2.00044882679761	2.00154602280943	2.00266673174557	2.00381209460004	2.00498319100523	2.00618104344678	2.00740662096852	2.00866084243504	2.00994457940967
1.94588184906551	1.959325475864	1.96951006801565	1.97749928356198	1.98393973653105	1.9892474848639	1.99370256711063	1.99750050922665	2.00078205677744	2.00365117195031	2.00618636868743	2.00844809719441	2.01048369673647	2.01233080270033	2.01401974309826	2.01557525783498	2.01701775402406	2.01836423715503	2.01962901174208	2.02082421539271	2.02196023073434	2.02304600658254	2.02408931084293	2.02509693148477	2.02607483760201	2.02702830950104	2.02796204453667	2.02888024380032	2.02978668357257	2.03068477456423	2.03157761130294	2.03246801351612	2.03335856097424	2.03425162296015	2.03514938329843	2.03605386169811	2.0369669320192	2.03789033796098	2.03882570657993	2.03977455997327	2.04073832540609	2.04171834411305	2.04271587896746	2.04373212117944	2.04476819615907	2.04582516865938	2.04690404729666	2.04800578853083	2.04913130017675	2.05028144450677
1.98506224484497	1.99917872973026	2.00985704668695	2.01822325445219	2.02496023577641	2.03050655161503	2.03515692888217	2.03911687679037	2.04253415330941	2.04551778207324	2.04815001429794	2.05049411307642	2.05259956942156	2.05450568751656	2.05624410478093	2.05784059866641	2.05931640516613	2.06068919638787	2.06197381580924	2.06318283851596	2.06432700317165	2.06541554871764	2.06645647944088	2.06745677557299	2.06842256203803	2.0693592447326	2.07027162139121	2.07116397239129	2.07204013560022	2.07290356843514	2.07375739960566	2.0746044724792	2.07544738160231	2.0762885035989	2.07713002342362	2.07797395675855	2.07882216919249	2.07967639270362	2.0805382398723	2.08140921617538	2.08229073065255	2.08318410518624	2.08409058259657	2.08501133372006	2.08594746361419	2.08690001700768	2.08786998309799	2.08885829978262	2.08986585739771	2.09089350202723
2.02461083386874	2.03934672818372	2.05047838052257	2.05919007574457	2.06619840152282	2.07196276619409	2.07679147104535	2.08089923316021	2.0844402677495	2.08752825285262	2.09024887245483	2.09266797080049	2.09483701168957	2.09679682815135	2.09858025638499	2.10021402313251	2.10172012230295	2.10311683518377	2.10441949746532	2.10564108348421	2.10679265656434	2.10788371994241	2.10892249297076	2.10991613051986	2.11087089875132	2.11179231705313	2.11268527349475	2.11355411938583	2.11440274721595	2.11523465528008	2.11605300156403	2.11686064891072	2.11766020306445	2.11845404486462	2.11924435760741	2.12003315039602	2.12082227814455	2.12161345877766	2.12240828806992	2.12320825249017	2.12401474035328	2.12482905153017	2.12565240592558	2.12648595089901	2.12733076777629	2.12818787757634	2.12905824605852	2.12994278818035	2.1308423720419	2.13175782238248
2.06449859692701	2.07980383758645	2.09135119893558	2.10037914865577	2.107635521908	2.11359899945643	2.11859040335638	2.12283292853077	2.12648672665057	2.12966974947485	2.13247082968419	2.13495817694709	2.13718506155827	2.13919371555839	2.1410180714427	2.14268572359237	2.14421935826322	2.14563781291718	2.14695687237237	2.14818987503771	2.14934818007273	2.15044153132759	2.15147834372633	2.15246593071286	2.15341068643846	2.15431823285705	2.15519353936516	2.15604102078079	2.15686461809862	2.15766786544936	2.15845394593254	2.15922573841787	2.15998585697083	2.16073668422015	2.16148039972252	2.16221900417464	2.16295434016161	2.1636881100031	2.16442189115678	2.16515714955761	2.16589525120554	2.16663747226155	2.16738500786873	2.16813897987978	2.16890044364356	2.16967039397937	2.17044977044812	2.17123946201287	2.17204031116791	2.17285311760393
2.10469831367833	2.12052615810348	2.13245427060686	2.14177141317444	2.14925432680764	2.15539947404819	2.16053920564079	2.16490450973411	2.16866098767775	2.17193051007707	2.17480479409288	2.1773542145553	2.17963369413701	2.18168674373554	2.1835482974225	2.18524674184262	2.18680539513779	2.18824360212427	2.18957755711186	2.19082093026172	2.19198535012657	2.19308077948507	2.19411581102366	2.19509790212489	2.19603356290682	2.1969285080227	2.19778778011384	2.19861585090249	2.1994167045086	2.20019390653081	2.20095066164804	2.20168986190465	2.20241412738828	2.20312584066019	2.20382717602727	2.20452012453263	2.20520651537576	2.20588803434109	2.20656623970911	2.20724257604012	2.20791838615317	2.20859492156791	2.20927335163278	2.20995477152644	2.21064020928975	2.21133063202083	2.21202695134557	2.21273002825896	2.21344067741864	2.21415967096023
2.14518453586908	2.1614914681943	2.17376793284885	2.183349269793	2.19103890619959	2.19734968187409	2.20262454580042	2.20710163960305	2.21095156076563	2.21429976889805	2.21724062056107	2.21984647030718	2.22217375068977	2.22426714051231	2.22616248806026	2.22788890279573	2.22947027909904	2.23092642425284	2.23227390565382	2.23352669556513	2.23469666770756	2.23579398395431	2.23682739849851	2.23780449933834	2.23873190165075	2.23961540387724	2.24046011464833	2.24127055670982	2.24205075256889	2.24280429550275	2.24353440876609	2.24424399522212	2.2449356791551	2.24561184166296	2.2462746507495	2.24692608701813	2.24756796569779	2.24820195559604	2.24882959546658	2.24945230819212	2.25007141311384	2.25068813678275	2.25130362236209	2.25191893787311	2.2525350834455	2.25315299770864	2.25377356343914	2.25439761256234	2.25502593059158	2.25565926057635
2.18593354376467	2.20267915882115	2.21527401505582	2.22509649830058	2.23297462764299	2.23943630211526	2.24483419938179	2.24941301861197	2.25334793206094	2.25676768257361	2.25976903933156	2.26242616528416	2.2647968713897	2.2669269021083	2.26885293951301	2.27060475201257	2.2722067590929	2.2736791892947	2.27503894971308	2.27630028754818	2.2774752995215	2.27857432847844	2.27960627529338	2.28057884645823	2.28149875231542	2.28237186704582	2.28320335875223	2.28399779596246	2.28475923539219	2.28549129470444	2.28619721317424	2.28687990254004	2.28754198984418	2.28818585369615	2.28881365510636	2.28942736381457	2.29002878086193	2.29061955801631	2.29120121455001	2.2917751517807	2.29234266571493	2.292904958076	2.29346314595113	2.29401827025472	2.29457130317283	2.29512315472847	2.29567467858563	2.29622667719234	2.29677990634828	2.2973350792698
2.22692328940851	2.24407016021337	2.25695575844248	2.26699817534009	2.27504805419013	2.2816471208172	2.28715697149488	2.29182830940434	2.2958404911183	2.29932525993289	2.302381588264	2.30508528949317	2.30749543190721	2.30965873156077	2.31161263039804	2.31338749712458	2.31500822941767	2.3164954392987	2.31786634297895	2.31913543773741	2.32031502303361	2.32141560614201	2.32244622110736	2.3234146818921	2.32432778503288	2.3251914731792	2.32601096804982	2.32679087927802	2.32753529409737	2.32824785169065	2.32893180517639	2.32959007356653	2.33022528553779	2.33083981648265	2.33143582001322	2.33201525486264	2.33257990794939	2.33313141422756	2.33367127383326	2.33420086694671	2.33472146671684	2.33523425053623	2.33574030990651	2.33624065909495	2.33673624275116	2.33722794262631	2.33771658351535	2.33820293852461	2.33868773375206	2.33917165245477
2.26813332991696	2.28564686362469	2.29879773390955	2.30904059211606	2.31724686377664	2.32397095283488	2.32958262167215	2.33433806464426	2.33842046166879	2.34196429552303	2.34507054890921	2.3478165402614	2.35026248388583	2.35245598104011	2.35443516570883	2.3562309531155	2.35786867614295	2.35936929570493	2.36075030914998	2.36202644111327	2.36321017528874	2.36431216829103	2.36534157503072	2.36630630692132	2.36721323856056	2.36806837449806	2.36887698480322	2.36964371603847	2.37037268269117	2.37106754296483	2.37173156196457	2.37236766465715	2.3729784804852	2.37356638113084	2.37413351262499	2.37468182276589	2.37521308462709	2.37572891679025	2.37623080082267	2.37672009642753	2.37719805462002	2.377665829223	2.37812448692673	2.37857501611737	2.37901833464623	2.37945529668508	2.37988669879002	2.38031328527848	2.38073575300806	2.38115475563329
2.30954475360663	2.32739304013932	2.34078575954437	2.35121117335913	2.35955977089903	2.3663975667231	2.37210179208899	2.37693365848698	2.38107983615877	2.38467730698496	2.38782888646859	2.39061326451915	2.39309169929011	2.39531259801029	2.39731472454329	2.39912949138162	2.40078262727506	2.40229541039724	2.40368559366394	2.40496810831618	2.40615560539981	2.40725887711766	2.40828718804703	2.40924853794941	2.41014987211165	2.41099725104877	2.41179598844469	2.41255076405799	2.41326571673886	2.41394452152873	2.41459045393276	2.41520644378796	2.41579512064052	2.41635885215386	2.41689977676507	2.41741983157007	2.41792077623155	2.41840421355595	2.41887160726863	2.41932429742242	2.41976351379895	2.4201903876014	2.42060596168733	2.42101119954984	2.42140699322204	2.42179417025238	2.42217349987563	2.4225456984857	2.42291143450055	2.42327133269656
2.35114010134907	2.36929375823234	2.38290681896971	2.39349839840832	2.40197645118617	2.40891761299148	2.41470593942658	2.41960722184511	2.42381131415751	2.42745747631889	2.43065019363105	2.43346940492814	2.43597731855577	2.43822307514326	2.44024601153752	2.44207799245157	2.44374510654068	2.44526892033888	2.44666741898309	2.44795572138758	2.44914663055902	2.45025106176345	2.45127837905758	2.4522366622835	2.45313292073637	2.45397326553403	2.45476304971287	2.45550698288796	2.45620922570833	2.45687346814332	2.45750299474028	2.45810073931531	2.45866933102131	2.45921113333882	2.45972827722679	2.46022268942888	2.4606961167419	2.46115014690255	2.46158622663012	2.46200567726666	2.46240970837995	2.46279942963222	2.4631758611672	2.4635399427269	2.46389254167573	2.46423446008178	2.46456644098194	2.46488917393855	2.46520329997934	2.46550941599901
[truncated: 50 more columns]
