# Supplementary material for: Physical observables to determine the nature of membrane-less cellular sub-compartments
Source: eLife. 2021 Oct 22;10:e69181. doi: 10.7554/eLife.69181 (PMC8598233; doi:10.7554/eLife.69181)
Supplement: Figure 4—source data 1. [file elife-69181-fig4-data1.zip › Fig4Cgreen_2.csv]

0.03	3.10714532000001
0.04	2.51071912
0.05	2.265898
0.06	1.8720446
0.07	1.7362814
0.08	1.9548
0.09	1.8672724
0.1	1.9994354
0.11	2.050649
0.12	2.25616006
0.13	2.44471106
0.14	2.71476084
0.15	3.049622
0.16	3.2939484
