# Supplementary material for: Physical observables to determine the nature of membrane-less cellular sub-compartments
Source: eLife. 2021 Oct 22;10:e69181. doi: 10.7554/eLife.69181 (PMC8598233; doi:10.7554/eLife.69181)
Supplement: Figure 4—source data 1. [file elife-69181-fig4-data1.zip › Fig4D.csv]

0.993074125681376	0.939329830270771	0.892518822776061	0.851233005191153	0.814481824224797	0.781547295094522	0.751897062530578	0.725129565371746	0.700937944073472	0.679085387092498	0.659387722985893	0.641700751217481	0.625910761666776	0.611927258184678	0.599677247421118	0.58910067224564	0.58014671003691	0.572770748820938	0.56693191566927	0.562591072222169	0.559709218158103	0.5582462591735	0.558160104574773	0.559406063172032	0.561936506578632	0.56570076769923	0.570645240279404	0.576713643764111	0.583847416968879	0.591986204540966	0.601068401973753	0.611031727936248	0.621813796649765	0.633352667662437	0.645587355290593	0.65845828488554	0.671907687669592	0.68587992996208	0.700321776056716	0.715182586759813	0.73041445765782	0.745972302600892	0.761813888744642	0.777899829878432	0.79419354478348	0.810661187101577	0.827271552739559	0.843995970257878	0.86080817905171	0.87768419947524
0.993377267987863	0.939691689093652	0.892939251007799	0.851712092554378	0.815019902309381	0.78214493747752	0.752555079717883	0.725848994293991	0.701720031905141	0.67993156924728	0.660299595275369	0.642680036343166	0.626959270441727	0.613046846139355	0.600869767722642	0.590367926128772	0.581490396184267	0.574192413313368	0.568432904231023	0.56417248649075	0.561371877605127	0.559990670090495	0.559986437228236	0.561314137847299	0.563925788802645	0.567770372493179	0.57279394487856	0.578939907885326	0.58614940942976	0.594361834852797	0.603515355446548	0.613547502843278	0.624395742087382	0.635998020891012	0.648293277533795	0.661221894778044	0.6747260917601	0.688750249884807	0.703241172170012	0.71814827820881	0.733423738945983	0.749022556852899	0.764902597912055	0.781024582183428	0.797352039718413	0.81385123830755	0.830491089079582	0.847243035383167	0.864080929736481	0.880980902968479
0.993685331445992	0.940059372163899	0.893366388139242	0.852198758633831	0.815566417509274	0.782751867108039	0.753223228824074	0.726579396732964	0.702513933676604	0.680790405937262	0.661224963610322	0.643673660038381	0.628022960758127	0.614182457824951	0.602079151292403	0.591652877707608	0.582852606377169	0.575633416748339	0.569954031520237	0.565774820354825	0.563056214794406	0.561757490516579	0.561835881400859	0.563245993319082	0.565939485888423	0.569864989086993	0.574968219775761	0.581192261660594	0.588477971647816	0.59676447621072	0.6059897233681	0.61609105906032	0.627005800837538	0.638671786515904	0.651027880457783	0.664014425063655	0.67757362965527	0.691649892984683	0.706190059001988	0.721143608207485	0.736462788912014	0.752102694086267	0.768021290278151	0.784179405412927	0.80054068226325	0.817071504079647	0.833740898390412	0.850520424384421	0.86738404863824	0.884308013283893
0.993998436949315	0.940433021372354	0.893800396257456	0.852693185008544	0.816121570277805	0.783368302771102	0.75390174648568	0.727321026745326	0.703319920467847	0.681662184888904	0.662164131992247	0.644681942199572	0.62910216800563	0.61533444368949	0.603305763159523	0.592955906065916	0.584233733174625	0.577094164527148	0.571495715096629	0.567398502803416	0.564762669378266	0.56354716997495	0.563708895679757	0.565202096429533	0.567978072134826	0.571985098460224	0.577168551887931	0.583471197242222	0.590833600356701	0.599194629328161	0.608492009884989	0.618662903676075	0.62964448249468	0.64137447625334	0.653791677565853	0.66683639074343	0.680450817605823	0.694579376550856	0.709168954701535	0.724169095614212	0.739532126998083	0.755213234222333	0.771170486156696	0.787364820201486	0.803759993314367	0.820322505527658	0.837021501955612	0.853828658686589	0.870718057296898	0.887666052054837
0.994316709386587	0.940812783261086	0.894241442720234	0.853195559115075	0.816685567483268	0.783994470197593	0.754590876791712	0.728074146324352	0.704138271758369	0.682547202670661	0.663117413687058	0.645705212389984	0.630197237622729	0.616503164591005	0.60454997910278	0.594277401354567	0.585634180497363	0.578575073684114	0.573058384400664	0.569043974930467	0.566491693314892	0.565360170473028	0.565605951293012	0.567182926798108	0.570042034735428	0.574131194587221	0.579395441211271	0.585777219932422	0.593216805498462	0.60165280817495	0.611022732439273	0.621263557106283	0.632312310005576	0.644106615191998	0.656585195749661	0.669688320219296	0.683358185273129	0.69753923129073	0.712178390841694	0.727225272716067	0.742632286078564	0.758354710617319	0.774350719298393	0.790581360622165	0.807010507207838	0.823604777201975	0.840333434500041	0.857168273156436	0.874083490694584	0.891055554357185
0.994640277808291	0.941198809215748	0.894689700372377	0.853706074486043	0.817258622668195	0.78463060234288	0.755290871580397	0.728839025713592	0.704969275756694	0.683445765037288	0.664085131583197	0.646743810210587	0.631308525479522	0.617688992191195	0.605812186054223	0.595617765204167	0.587054364048557	0.580076573314506	0.574642481187829	0.570711690374637	0.568243751312885	0.567196966951056	0.56752753256167	0.569188977276403	0.572131874235663	0.576303784896163	0.581649401281799	0.588110848645035	0.595628110686205	0.604139540440718	0.613582422232452	0.623893553558097	0.635009820134017	0.646868742257939	0.659408975754337	0.672570755759292	0.686296276194546	0.700530001795379	0.715218912885119	0.730312685694321	0.74576381292555	0.761527670527872	0.777562537356433	0.79382957465209	0.810292772185004	0.826918867559173	0.843677244655432	0.86053981656813	0.877480897721225	0.894477069174911
0.99496927560157	0.941591255667551	0.895145347772734	0.854224931000436	0.817840956321328	0.785276939679005	0.756001990750241	0.729615943735596	0.705813229745586	0.684358187290463	0.66506761856659	0.64779808568834	0.632436398278277	0.618892309367285	0.607092782521324	0.596977411156524	0.588494711753662	0.581599105021816	0.576248459982441	0.572402115778799	0.570019321295651	0.569058047750652	0.569474137371781	0.571220754423087	0.574248105010148	0.578503390748298	0.583930959656129	0.590472616387538	0.59806805368705	0.606655368018588	0.61617162470972	0.626553441514777	0.637737563945832	0.64966141069987	0.662263572663929	0.675484253983144	0.689265648269093	0.703552247025284	0.718291080669872	0.733431895110275	0.748927268694717	0.764732675596938	0.78080650237239	0.797110024658355	0.813607350878376	0.830265339447917	0.847053495446304	0.863943852089155	0.880910841660469	0.897931159886017
0.995303840674058	0.941990284305458	0.895608569432625	0.854752335146384	0.818432796163037	0.785933730501208	0.756724502586265	0.73040518813655	0.706670440443872	0.685284794656626	0.666065217913405	0.648868399682767	0.633581233972761	0.620113510643055	0.608392179028677	0.598356765116004	0.589955664220408	0.583143123385422	0.577876788552057	0.574115731270306	0.571818894886698	0.570943915104374	0.571446277667557	0.573278779000031	0.576391255761229	0.580730547938467	0.586240658413571	0.59286307076438	0.60053718692645	0.609200847510248	0.618790900065619	0.629243784241778	0.640496107315306	0.652485188595807	0.665149556408242	0.678429386369245	0.692266874264522	0.706606540817482	0.721395468916615	0.736583476412494	0.752123229432581	0.767970302361046	0.78408319128351	0.800423287905319	0.816954820818954	0.833644770616279	0.850462764797286	0.867380957787637	0.884373900697005	0.901418404769849
0.99564411564716	0.942396062299175	0.896079556066318	0.855288500297107	0.819034377444953	0.78660123124962	0.75745868410226	0.731207055947725	0.707541224385799	0.686225922683028	0.66707828370159	0.649955124311867	0.634743422207387	0.621353002640129	0.609710798580334	0.599756265821834	0.591437675220049	0.584709096449758	0.579527948403589	0.575853030963143	0.573642977916965	0.572855085647441	0.573444479966766	0.575363586490748	0.578561870039926	0.582985807218051	0.588579054680683	0.595282774502816	0.603036078015006	0.611776550753534	0.621440823772205	0.631965160315361	0.643286031454128	0.655340659382268	0.668067512292225	0.681406739784172	0.695300542346943	0.709693472415261	0.724532667758361	0.739768020466587	0.755352286606308	0.771241142780134	0.787393196452558	0.80376995708447	0.820335774966079	0.837057754241604	0.853905646062982	0.87085172716221	0.88787066844644	0.904939397536979
0.995990248059327	0.942808762533607	0.896558504854274	0.855833647000843	0.819645943264666	0.787279706847003	0.75820482140001	0.732021853864721	0.708425908318936	0.687181917652994	0.668107181242285	0.651058643398438	0.63592336477729	0.622611204550631	0.611049077143909	0.601176365342541	0.592941212191021	0.586297506236158	0.581202435302322	0.577614523483156	0.575492090955382	0.574792090952808	0.575469285899583	0.577475727642368	0.580760506790447	0.585269734841557	0.5909467211795	0.597732306002417	0.605565310299	0.614383065373742	0.624121987130963	0.634718164174963	0.646107933464096	0.65822842240724	0.671018041549115	0.684416917035969	0.698367256634201	0.712813647021609	0.727703283293981	0.742986134108758	0.758615047657292	0.774545804791144	0.790737126221421	0.807150640868029	0.823750822261059	0.840504899484135	0.857382748581606	0.874356769695653	0.891401754508927	0.908494747882834
0.996342390579963	0.943228563855466	0.897045619719946	0.856388003285578	0.82026774489637	0.787969431053498	0.758963210046465	0.732849898645534	0.709324829621699	0.688153137021545	0.669152287532214	0.65217935293799	0.637121476110506	0.623888548632427	0.612407464157679	0.602617529593736	0.594466756766289	0.587908849278643	0.582900759815096	0.579400732517643	0.577366769863938	0.576755478090869	0.577521252772175	0.579615769032419	0.582987740919588	0.587582913138113	0.59334424680071	0.600212259909585	0.608125483435929	0.617020995359959	0.626834997849742	0.637503406700588	0.648962426914861	0.661149093508171	0.67400176191863	0.687460537452478	0.701467637774312	0.715967686377726	0.730907938166758	0.746238440724395	0.761912136579771	0.777884912886666	0.794115605489769	0.810565964487628	0.827200588205845	0.843986832065696	0.860894698253659	0.877896711433573	0.894967785047863	0.912085082066392
0.996700701234596	0.943655651332768	0.897541111620928	0.856951804979462	0.820900042138414	0.788670686839369	0.759734155469922	0.73369151752855	0.710238336741629	0.689139949872525	0.670213991728279	0.65331766158947	0.638338183773529	0.62518548072822	0.613786423061971	0.604080238880575	0.596014805325675	0.589543637184977	0.584623447878991	0.581212197390634	0.579267566378609	0.578745810215152	0.579600954156374	0.581784293661789	0.585244163892372	0.589925941109265	0.59577223720317	0.602723247718404	0.610717213996415	0.619690961667787	0.629580480646096	0.640321515816618	0.65185014244808	0.66410330561639	0.677019308251572	0.690538237486087	0.704602323550314	0.719156229367947	0.734147272169375	0.749525580853102	0.765244194525885	0.781259108720003	0.797529276320136	0.814016570339395	0.830685715468128	0.847504194874795	0.864442138147044	0.881472195589521	0.89856940339499	0.915711043515289
0.997065343642024	0.944090216528024	0.898045198855345	0.857525296047881	0.821543103678781	0.789383766776842	0.760517973376358	0.734547048671645	0.711166789655658	0.690142737398502	0.671292695645657	0.654473991190128	0.639573929001578	0.626502460809882	0.615186431856238	0.605564988466285	0.597585869574598	0.591202397224424	0.586371041396957	0.583049473665328	0.5811950487176	0.580763667175466	0.581708980506907	0.583981901575326	0.587530384355383	0.592299435054524	0.598231315441194	0.605265898399317	0.613341136093956	0.622393602849911	0.632359077878483	0.643173137123488	0.654771728409453	0.667091709389405	0.680071333142326	0.69365067134637	0.707771969513005	0.722379932652558	0.737421942876779	0.752848212821594	0.768611880438603	0.784669051738131	0.800978798570887	0.81750311861694	0.834206864514331	0.851057648599617	0.868025729130058	0.885083883177985	0.902207270683405	0.919373293458827
0.997436487264183	0.944532457785966	0.898558107384432	0.858108728948185	0.822197207479567	0.790108973452174	0.761314990187111	0.735416841613647	0.71211056035366	0.691161893404801	0.672388814280756	0.655648777295933	0.640829167255011	0.627839963549461	0.616607983683279	0.607072289168259	0.599180477150734	0.592885672943718	0.588144098861912	0.584913133775196	0.583149802218428	0.582809646160026	0.583845939807726	0.586209210511613	0.589847028789359	0.594704029226202	0.600722122621195	0.607840859057173	0.615997902044058	0.625129575716076	0.635171450206885	0.646058934558788	0.657727851510183	0.670114973872633	0.683158507590785	0.696798511662154	0.710977249643126	0.725639471330055	0.740732626308494	0.756207013406057	0.772015871714106	0.788115419844094	0.804464850558638	0.821026287973773	0.837764714272031	0.854647872390456	0.871646150533831	0.888732453676833	0.905882066509999	0.923072511590414
0.997814307669544	0.944982580536729	0.899080071172289	0.858702365003185	0.822862641181663	0.790846619899207	0.762125543499206	0.736301257759524	0.713070033346673	0.692197824839074	0.673502776360521	0.65684246974903	0.642104368803429	0.629198478918434	0.618051587442194	0.6086026679833	0.600799172260193	0.594594024812869	0.589943196010934	0.586803767685403	0.585132430005506	0.584884362368215	0.586012458249079	0.588466856583592	0.592194742192685	0.597140376515227	0.603245318589322	0.610448795620296	0.618688183054427	0.627899556024137	0.638018277284503	0.648979591089449	0.66071919751953	0.673173787192226	0.686281521695375	0.699982450174696	0.714218857044637	0.728935539630493	0.744080017622033	0.759602678525595	0.775456864895267	0.791598910090505	0.807988129751763	0.82458677621683	0.841359962823499	0.858275564553259	0.875304100845868	0.892418605720857	0.909594489629	0.926809396761111
0.998198986810894	0.945440797615456	0.899611332543914	0.859306474794569	0.82353970253085	0.791597030055707	0.762949982569716	0.737200670890706	0.714045606201306	0.693250952347971	0.674635024919652	0.658055533273861	0.643400019339087	0.630578512816854	0.619517768431747	0.610156668743729	0.602442516344941	0.59632803090253	0.591768926511288	0.588721983586291	0.587143553689959	0.586988449715734	0.588209180937092	0.590755494991774	0.594574188797558	0.59960914916966	0.605801582651854	0.613090393562353	0.62141266994797	0.630704239203931	0.640900258482298	0.651935809436779	0.663746471990221	0.676268857280757	0.689441085378948	0.703203198463719	0.717497504670862	0.732268851641716	0.747464831839177	0.763035923968551	0.778935576398001	0.795120239405919	0.811549353496784	0.828185301032871	0.844993328132099	0.861941443276026	0.879000298436461	0.896143057828188	0.913345258678392	0.93058466770605
0.998590713318436	0.945907329599385	0.900152142562651	0.859921338577507	0.824228699826673	0.792360539243917	0.76378866882564	0.738115467702119	0.715037690101892	0.694321710862531	0.675786017907417	0.659288448103654	0.644716620621374	0.631980587734177	0.621007069025944	0.611734852806158	0.604111088783278	0.598088287594768	0.593621902680137	0.590668408620772	0.589183814103553	0.589122561574022	0.590436772637733	0.593075800771941	0.596986052820706	0.602111039547843	0.608391614330261	0.615766358658905	0.624172073920504	0.633544341115874	0.643818113648257	0.654928312836246	0.666810401018611	0.679400912637658	0.692637929149424	0.70646148870821	0.720813926085397	0.73564014207034	0.750887804607016	0.76650748615359	0.78245274327237	0.79868014535596	0.815149259779511	0.831822600749633	0.848665548803449	0.865646247389983	0.882735482319857	0.899906549161466	0.91713511294109	0.934399063805611
0.998989682809196	0.946382405163539	0.900702761428316	0.860547246717776	0.824929952395526	0.793137494676834	0.764641976400873	0.739046048367555	0.716046710442126	0.695410550214065	0.676956228825864	0.66054171063913	0.646054691154226	0.633405243443657	0.622520049383731	0.613337799774876	0.605805487625358	0.599875410329216	0.595502756239925	0.592643689647639	0.591253872068738	0.59128737154593	0.592695918557167	0.595428469579325	0.599431039250668	0.604646760908145	0.611016134152905	0.618477417780647	0.626967127335185	0.636420598846293	0.646772583903418	0.65795784583401	0.669911732041595	0.682570703126423	0.695872804897205	0.70975807448398	0.724168876259784	0.739050167039503	0.754349692995758	0.770018122927547	0.786009124000469	0.802279386941222	0.818788608022963	0.835499435133754	0.852377384883357	0.869390737167519	0.886510412952203	0.90370984032579	0.920964813142887	0.938253345883371
0.999396098213814	0.946866261456235	0.901263458897317	0.861184500152867	0.825643791089476	0.793928255991846	0.765510292701988	0.739992827135161	0.717073107447997	0.696517935782398	0.678146147401357	0.661815834141373	0.647414766898472	0.634853037732344	0.624057288194885	0.614966108261926	0.607526330365812	0.601690034386697	0.597412139111545	0.594648494042914	0.593354409206917	0.593483574279805	0.594987325160647	0.597814218511426	0.601909874673782	0.607217048237495	0.613675884485578	0.621224319725498	0.629798584555795	0.639333771541644	0.649764432476779	0.661025175122362	0.673051234672446	0.68577900081073	0.699146486731501	0.71309373160015	0.727563132410101	0.742499704925546	0.75785127633547	0.773568614402207	0.789605499333231	0.8059187454341	0.82246817992421	0.839216586227633	0.856129618694685	0.873175695159054	0.890325873068419	0.907553714205589	0.924835142289328	0.942148297042977
0.999810170121864	0.947359144495703	0.901834514726219	0.861833410878605	0.826370558812495	0.794733195813459	0.766394019004646	0.740956232954943	0.718117336833976	0.697644349178498	0.67935628029149	0.663111349460997	0.648797402021254	0.636324547168855	0.625619383464279	0.616620396686087	0.609274254755735	0.603532815712592	0.599350724247556	0.596683510541498	0.595486128787248	0.595711886324262	0.59731172103222	0.600233786971755	0.604423308141186	0.609822659120969	0.61637163040313	0.624007836091833	0.632667222821217	0.642284641283915	0.65279444558142	0.664131090416377	0.676229701577856	0.689026600831773	0.702459771857888	0.716469258976862	0.730997494874795	0.745989557235916	0.761393357094033	0.77715976383231	0.793242673168462	0.809599025256845	0.826188780332441	0.842974859227506	0.859923055715432	0.877001927071129	0.89418266856029	0.911438976842721	0.928746906543816	0.946084723546256
1.00023211714694	0.947861309589231	0.902416219140277	0.862494302462965	0.827110611075876	0.795552700347004	0.767293571082602	0.741936710140317	0.719179870494579	0.698790288963643	0.680587151829606	0.664428805805839	0.650203169684822	0.63782036791124	0.627206953336885	0.618301304113132	0.61104991965642	0.605404431782345	0.601319206507872	0.598749450121574	0.597649756618401	0.597973047026094	0.59966985777771	0.602687937576956	0.606972112079274	0.612464374654908	0.619104160604685	0.626828762195322	0.635573843163518	0.645274014009678	0.655863433334275	0.667276405374225	0.679447949398658	0.692314322329287	0.705813481499543	0.719885479566674	0.734472788036183	0.749520549530758	0.764976761798799	0.780792398537241	0.796921473472565	0.813321054903307	0.829951238170727	0.846775083405219	0.863758525500516	0.880870262688197	0.89808162939826	0.915366458358264	0.932700936149397	0.950063455735
1.00066216631285	0.948373021776328	0.903008873328625	0.863167510588873	0.827864316584733	0.79638717000533	0.768209379871397	0.742934719065896	0.720261197233534	0.699956271407453	0.681839304809285	0.665768771549614	0.65163266287715	0.639341116557449	0.628820636966037	0.620009491139931	0.612854005937412	0.607305582511705	0.603318303580518	0.600847046934345	0.59984604198589	0.600267819473928	0.602062510973602	0.605177457109936	0.609557083246247	0.615143000406193	0.621874288375049	0.629687918032005	0.638519271372314	0.648302720475425	0.658972230722202	0.670461958563801	0.682706819716858	0.695643009408878	0.709208461864793	0.72334324132227	0.737989861288286	0.753093532390828	0.768602342004561	0.784467370869051	0.800642753248583	0.817085687907004	0.833756407404102	0.850618113076321	0.867636882649873	0.884781556840721	0.902023610599534	0.919337013920631	0.936698086396879	0.954085348999088
1.00110055346235	0.948894556297541	0.903612789967872	0.863853383627915	0.828632057857651	0.797237020070651	0.769141892169023	0.743950736903865	0.721361823533005	0.701142831287271	0.683113301311349	0.66713183508412	0.653086495287024	0.64088743104106	0.630461095427651	0.621745640825098	0.614687217421627	0.609236991214446	0.605348756950242	0.602977059281923	0.602075758637776	0.602596991490451	0.604490481164625	0.607703157521818	0.612179043737574	0.617859367420482	0.624682852595143	0.632586149290427	0.641504359008206	0.651371617271999	0.662121698617173	0.673688614478468	0.6860071800718	0.699013532158489	0.712645585163814	0.726843418213317	0.741549590053799	0.756709382434548	0.772270975310672	0.78818555922961	0.80440739155339	0.820893803858332	0.83760516805679	0.8545048286173	0.871559007825703	0.888736690422429	0.906009493245339	0.923351524762823	0.940739238642094	0.958151284793744
1.00154752368998	0.94942619909067	0.904228293776063	0.86455228324704	0.829414231881694	0.798102681393881	0.770091571375975	0.744985258401465	0.722482274365459	0.702350522731569	0.684409723576119	0.668518605717792	0.654565302226428	0.64245997157515	0.63212901268332	0.62351045966914	0.616550281880489	0.611199405610571	0.607411332917946	0.60514027064634	0.604339705821746	0.604961376676198	0.606954594913056	0.610265876985722	0.614838842043371	0.620614333282455	0.627530718804482	0.635524328415854	0.644529984468333	0.654481587891162	0.665312724843594	0.676957264604952	0.689349925028477	0.702426787717035	0.716125750677482	0.730386911295486	0.74515287685323	0.760369003387235	0.775983566430329	0.791947869139942	0.808216294567058	0.824746309473951	0.841498427281605	0.858436137534996	0.875525808821891	0.892736571459741	0.910040185550351	0.927410899251863	0.944825301375322	0.962262171708971
1.00200333180065	0.94996824731627	0.904855722099063	0.865264585050502	0.830211250805163	0.79898460113396	0.771058898277323	0.746038796702302	0.723623094050986	0.703579920110255	0.685729174923862	0.669929714623581	0.656069741603271	0.644059421647381	0.633825096595373	0.625304678647226	0.618443952082254	0.61319359888814	0.609506823674156	0.607337490772906	0.60663870937679	0.607361815508134	0.609455705902984	0.612866481005629	0.617537354160953	0.623408783231283	0.630418780318936	0.638503355729805	0.647597054107266	0.657633543847521	0.668546225301022	0.680268828546635	0.692735977301258	0.705883701398432	0.719649885881638	0.733974649834883	0.748800652429455	0.764073327205733	0.779741048315272	0.795755234364967	0.81207039671762	0.828644139721578	0.845437120484761	0.862412975591422	0.879538221688831	0.896782136236595	0.91411662398753	0.931516074013635	0.948957211346143	0.966418946594395
1.00246824279581	0.95052100991449	0.905495425531607	0.865990679259435	0.831023542670654	0.79988324353988	0.772044371869618	0.747111884214413	0.724784847163083	0.704831618974982	0.687072280726604	0.671365815839394	0.657600494947731	0.645686489069621	0.635550079997281	0.627129054297973	0.620369006896918	0.615220370822185	0.611636048429951	0.609569556811356	0.60897362288292	0.609799176496496	0.611994696102974	0.615505863583784	0.620275484766022	0.626243631334811	0.633347959407256	0.641524160608394	0.650706503416735	0.660828425859315	0.671823145145731	0.683624255205715	0.696166288936485	0.709385227874517	0.723218947630243	0.737607592491369	0.752493876931157	0.767823315261948	0.783544383339379	0.799608618097136	0.815970661864751	0.832588259003682	0.84942221250958	0.866436307987482	0.883597211917158	0.900874350478187	0.918239774471859	0.935668015116624	0.953135934747171	0.970622575743008
1.00294253238919	0.951084808195439	0.906147768575445	0.866730971431705	0.831851552191215	0.800799090778334	0.77304851023568	0.748205073528235	0.725968119486159	0.706106237052774	0.688439689434682	0.672827587324561	0.65915826849572	0.647341907085663	0.637304721822975	0.628984369871868	0.62232625246136	0.617280548954353	0.613799854609054	0.611837334518488	0.611345328872659	0.612274357403611	0.614572476990902	0.618184948450372	0.623054168446225	0.629119821726187	0.636319208530101	0.644587702723213	0.653859298267935	0.664067205091783	0.675144460034895	0.687024524027987	0.699641842557691	0.712932352420598	0.726833923401157	0.741286728564514	0.756233541158903	0.771619959589011	0.787394564544892	0.803509014202707	0.819918084546061	0.836579662403805	0.853454698882836	0.870507130609325	0.887703775684105	0.905014210597336	0.922410633606714	0.939867719318288	0.957362468460434	0.974874056137544
1.00342648755412	0.95165997646547	0.906813130337184	0.867485883224812	0.832695741572572	0.801732643810112	0.774071851470548	0.74931893838788	0.727173519028246	0.707404415296575	0.689832073661739	0.67431573207604	0.660743794333272	0.649026435540867	0.639089808298973	0.630871436543236	0.624316523408668	0.619374989837253	0.615999119105042	0.614141719526282	0.613754740108288	0.614788286528696	0.617189990844918	0.62090469035948	0.625874371001101	0.632038329906951	0.639333511645577	0.647694973348761	0.657056436220398	0.667350884467144	0.678511177437386	0.690470646314248	0.703163652677462	0.716526092227637	0.73049583260857	0.7450130793062	0.760020667877873	0.775464284194094	0.791292616955297	0.807457448534666	0.823913691290063	0.84061937699955	0.857535607127748	0.874626471341355	0.891858941166523	0.909202745007504	0.926630229996891	0.94411621537809	0.9616378413704	0.979174416763512
1.00392040710487	0.95224686269196	0.907491905268665	0.868255853204933	0.833556591384672	0.802684423318675	0.77511495466213	0.750454074719381	0.728401677092713	0.708726818996586	0.69125013133208	0.675830979308414	0.662357831605929	0.650740862117866	0.640906154203479	0.632791094689957	0.626340684165859	0.62150458034775	0.618234749607964	0.616483638679778	0.616202800929141	0.617341924062937	0.619848212104887	0.623666076455661	0.628737090812732	0.635000164120904	0.642391885585626	0.650846996740768	0.660298947901797	0.670680500045507	0.68192433801552	0.693963666602672	0.706732767080263	0.720167497785414	0.734205727986402	0.748787699304199	0.763856313201565	0.779357346442206	0.795239598959188	0.81145498031664	0.827958542000104	0.844708463246536	0.861665998147961	0.878795391450213	0.896063769924873	0.913441015506798	0.930899625632608	0.948414565441501	0.965963115747993	0.983524719993205
1.00442460231434	0.952845829209383	0.908184503952931	0.869041337705357	0.834434601486034	0.803654970694553	0.776178400930387	0.751611101719864	0.729653249413037	0.710074138956556	0.692694586894673	0.677374085701981	0.664001167797516	0.652486003642775	0.642754604196941	0.634744215245461	0.628399630324569	0.623670239073791	0.620507686004948	0.618864051449329	0.618690488673582	0.619936263519487	0.622548148808924	0.626470127715739	0.63164336029174	0.638006366803413	0.645495381507886	0.654044831590039	0.663587898463295	0.674057122481366	0.685385017082402	0.697504664126777	0.710350268280876	0.723857654341306	0.737964697047335	0.752611677941377	0.767741568051127	0.783300238515619	0.79923660376975	0.815502703602425	0.832053731413936	0.848848016437991	0.865846967687151	0.883014987044405	0.900319358362858	0.917730118737604	0.935219917349147	0.952763866499646	0.970339388710231	0.987926063045348
1.00493939757097	0.953457253469694	0.908891353939105	0.869842811737915	0.83533029200469	0.804644849079552	0.777262794529181	0.752790663011943	0.73092891735505	0.711447092739554	0.694166192608382	0.678945836723641	0.665674620083061	0.654262707466714	0.644636034228932	0.636731701127889	0.630494290089622	0.625872917779704	0.622818901859774	0.621283951422208	0.621218815180649	0.622572333243373	0.625290844110034	0.62931790047086	0.634594247403645	0.641058016111149	0.648645086428071	0.657289572556851	0.666924389115482	0.677481858560692	0.688894326139887	0.701094754354039	0.71401727506348	0.727597683439708	0.741773863622481	0.75648614093555	0.771677559695336	0.787294088953939	0.803284760964903	0.819601748816178	0.836200390643935	0.853039168244997	0.870079647869286	0.887286390614566	0.904626839267698	0.922071187726874	0.939592238367137	0.957165251929589	0.974767793760517	0.992379579525387
1.00546513107758	0.954081528840319	0.909612900629774	0.870660769961241	0.836244204379823	0.805654644475065	0.778368764015263	0.753993427867935	0.732229389191416	0.71284642598808	0.695665729903414	0.680547048025624	0.667379036760972	0.656071852927822	0.646551353026564	0.638754488751688	0.632625625810773	0.628113602955295	0.625169405976746	0.62374436787893	0.623788828376727	0.625251198006701	0.628077377878238	0.63221048801419	0.637590857280981	0.644156227537668	0.65184212483824	0.66058235189129	0.670309558750288	0.680955852824032	0.692453414502562	0.704735090610514	0.717734944106761	0.731388744547498	0.745634389487098	0.760412251965378	0.775665453376636	0.791340064280233	0.807385238113494	0.823753284378649	0.840399688803373	0.85728308834278	0.874365208824935	0.891610772659786	0.908987383436463	0.926465393512455	0.944017759918901	0.961619893120681	0.97924950241499	0.996886441051838
1.00600215559554	0.954719065453312	0.910349608224779	0.87149572771008	0.83717690246853	0.80668496691916	0.779496963489259	0.755220092508946	0.733555401453486	0.714272913823799	0.697194010824347	0.682178566927517	0.669115298770028	0.657914352899363	0.648501503670103	0.64081354962733	0.634794635603372	0.6303933174545	0.627560244054648	0.626246367460072	0.626401613953077	0.627973960694961	0.630908868394021	0.635149022300075	0.640634333926994	0.64730215562067	0.655087660416809	0.663924341145379	0.673744585654711	0.684480289281442	0.696063471013579	0.70842686579735	0.721504471700902	0.735232036771377	0.749547476078195	0.764391214388155	0.779706454029048	0.795439370719038	0.811539242493371	0.827958518425316	0.844652834724579	0.861580986128903	0.878704860409472	0.895989343405822	0.913402201394293	0.930913946861325	0.948497692966681	0.966129001192794	0.983785725920758	1.00144785897453
1.00655083923752	0.955370291109551	0.911101960725645	0.872348222090163	0.838128973722541	0.807736451737471	0.780648073913894	0.756471381484218	0.734907720366116	0.715727362332592	0.698751879560562	0.683841273987516	0.670884321297143	0.659791155429971	0.65048746526188	0.642909892055316	0.637002355064108	0.632713122229806	0.62999250043702	0.628791055929862	0.62905829714046	0.630741764090723	0.633786474139365	0.638134675740966	0.64372586201722	0.650496995747219	0.658382897836597	0.667316752983283	0.677230689322659	0.688056393225565	0.699725725858645	0.712171314205445	0.725327095562745	0.739128800673397	0.753514366310313	0.768424273055781	0.783801808094282	0.79959325601257	0.815748022907663	0.8322187006227	0.848961078775291	0.865934112539632	0.88309985401947	0.900423354621505	0.917872545210814	0.935418100086007	0.953033290019066	0.970693828812743	0.988377717072328	1.00606508619102
1.00711156631279	0.9560356522422	0.911870463005265	0.873218813143628	0.839101030440122	0.8088097608734	0.781822804515154	0.757748049136644	0.736287143371489	0.717210610141121	0.70034021407037	0.685536084669284	0.672687055482414	0.661703245482604	0.652510254695123	0.645044562921112	0.639249859088551	0.635074118169164	0.632467299965489	0.63137958004328	0.631760044587664	0.633555792761501	0.636711395693176	0.641168663108892	0.646866668805743	0.653741986063738	0.661729084677706	0.6707608430964	0.680769132371721	0.69168543314965	0.703441452484982	0.715969713435098	0.72920409675594	0.743080320191474	0.757536346496306	0.772512716235732	0.787952805442844	0.803803011341923	0.820012871606043	0.836535124089685	0.853325714780013	0.870343761971327	0.887551484514093	0.904914101540147	0.922399710421552	0.939979148965995	0.957625847052417	0.975315672115724	0.993026772133035	1.01073941906804
1.00768473822893	0.956715614944014	0.912655641947838	0.874108085090318	0.84009371109884	0.809905584303572	0.78302189427259	0.759050881160829	0.737694500748491	0.718723530091597	0.701959927805674	0.687263951111363	0.674524490228462	0.66365164677928	0.654570928529844	0.647218649598219	0.641538263797727	0.637477448042664	0.634985809943477	0.634013129524014	0.634508066351234	0.636417275059132	0.639684877738461	0.644252243548852	0.650058026143497	0.657038409498145	0.665127513452618	0.674257912230719	0.684361222572228	0.695368722777896	0.707211969632616	0.719823386427995	0.733136801723451	0.747087924672265	0.761614748380487	0.776657877644397	0.792160781407507	0.808069973360643	0.824335126318376	0.840909127431212	0.857748082053738	0.874811274314182	0.892061092248871	0.909462924893321	0.926985038061725	0.944598434781546	0.962276705544666	0.979995872739103	0.997734232868846	1.01547219947532
1.00827077445465	0.957410666063484	0.913458047664527	0.875016647650846	0.841107681775387	0.81102464154501	0.784246113505455	0.760380696260637	0.739130657334781	0.720267031022042	0.703611971544569	0.689025864006649	0.676397654121677	0.665637423759306	0.656670584983561	0.649433281967206	0.643868728581573	0.63992429856687	0.637549242218167	0.636692939161173	0.63730361800438	0.63932748523862	0.642708211189188	0.647386722712086	0.653301252616579	0.660387595902093	0.668579523751466	0.677809308334396	0.68800831499658	0.699107623216087	0.711038643485982	0.723733703619535	0.737126584440394	0.751152991024384	0.765750951292116	0.780861138600762	0.79642711893714	0.812395526348652	0.828716172408713	0.84534209689232	0.862229567556031	0.879338037106335	0.89663006522981	0.91407121306499	0.931629916820378	0.949277346467823	0.966987254629463	0.984735819976581	1.00250148870252	1.02026481693967
1.00887011354844	0.958121314375296	0.914278254790779	0.875945137457755	0.842143637659188	0.812167683261098	0.785496265562016	0.76173834791376	0.740596514359266	0.721842059659932	0.705297335339919	0.690822854600111	0.678307617473647	0.667661683659342	0.658810366045257	0.651689634559148	0.646242458267788	0.642415902595347	0.640158855389328	0.639420291033374	0.640148002873646	0.642287745705079	0.645782735445504	0.650573455017862	0.656597715813219	0.663790924321976	0.672086504516136	0.681416428834227	0.691711814297494	0.702903545231175	0.714922889954495	0.727702085220117	0.741174868695857	0.755276946000607	0.769946384427882	0.785123930309092	0.800753250879526	0.816781104495166	0.833157445158278	0.849835468641189	0.866771608174101	0.883925487816965	0.90125984139652	0.918740404374644	0.936335785323524	0.954017322898047	0.97175893337933	0.989536953061339	1.00732997899675	1.02511871092824
1.00948321425838	0.958848091831029	0.915116863871788	0.87689421956176	0.843202304667123	0.813335492973967	0.786773188619982	0.763124726251519	0.742093011393417	0.723449602637839	0.707017050592674	0.692655996813608	0.680255494491733	0.669725578724357	0.660991459721711	0.65398892883269	0.648660705425331	0.644953541444663	0.642815957154287	0.642196516869516	0.643042574412703	0.645299429398109	0.648909840786623	0.653813846053147	0.659948834728769	0.667249825408049	0.675649896452575	0.68508072305037	0.695473177124554	0.70675795166918	0.718866177091455	0.731730003634791	0.74528313051309	0.759461268618453	0.774202529272761	0.789447736279986	0.805140662402562	0.821228194320002	0.837660432186847	0.854390731190565	0.871375693144263	0.888575116267781	0.905951911043713	0.923471989498812	0.941104134555673	0.958819855305023	0.976593233227193	0.994400763587576	1.01222119547571	1.03003537326998
1.01011055669911	0.959591554896624	0.915974502843209	0.87786458904061	0.844284441167383	0.81452888889171	0.788077757606725	0.764540760062827	0.743621128430578	0.725090688640392	0.708772192259423	0.694526409507472	0.682242445588563	0.671830308559351	0.663215102426147	0.656332435594705	0.651124772812582	0.647538547365952	0.645521906799157	0.645023000556376	0.645988738723395	0.64836396232378	0.652090970911597	0.657109355120342	0.66335608231891	0.670765783971878	0.679271194591487	0.688803694759514	0.699293914689239	0.710672360021612	0.722870027661495	0.735818986031453	0.749452900718244	0.763707492729313	0.778520922169435	0.793834094900005	0.809590893564029	0.825738337243448	0.842226676022689	0.859009427967754	0.876043366621971	0.893288467203075	0.91070781939128	0.928267514041145	0.945936510429919	0.963686489851242	0.981491700536486	0.999328798080622	1.01717668479518	1.03501635072578
1.01075264361202	0.960352285983718	0.916851828614835	0.87885697271889	0.845390839821179	0.81574872585951	0.789410886248759	0.76598741893207	0.745181888103254	0.726766390692783	0.710563881204556	0.696435258889345	0.684269679841066	0.673977122632545	0.665482581519988	0.658721477575437	0.653636015981119	0.650172306172977	0.648278117847323	0.64790118080404	0.648987957235084	0.651482826245265	0.655327625638993	0.66046149794413	0.666820988212112	0.674340341703155	0.682951951008492	0.692586904917571	0.703175595489514	0.714648345151474	0.726936021867627	0.739970617068654	0.753685767668743	0.76801720974723	0.782903157047354	0.798284602160934	0.814105542041008	0.830313132315776	0.846857776832159	0.863693160044264	0.880776230411495	0.89806714301943	0.915529169314008	0.933128581262156	0.950834516517688	0.968618830358627	0.986455939330906	1.00432266072669	1.02219805127228	1.04006324771824
1.01141000171603	0.961130894982658	0.917749528765749	0.879872131007785	0.846522329551865	0.816995897444692	0.790773529260794	0.767465715521525	0.746776358049274	0.728477828601897	0.712393286708326	0.698383761081734	0.686338457610624	0.676167322941742	0.667795238019485	0.661157432169943	0.65619584604696	0.652856260038652	0.651086060877132	0.650832553981152	0.652041749554296	0.654657561544133	0.658621363777523	0.663871849549486	0.670345141593426	0.677975100057949	0.686693777715789	0.696431974553923	0.70711984820602	0.7186875421909	0.731065800249943	0.744186541795088	0.757983380153327	0.772392071549344	0.787350888323482	0.802800914560739	0.818686266030978	0.834954239118457	0.851555395320979	0.868443589037143	0.885575946867291	0.90291280666711	0.920417624242999	0.938056854980644	0.955799816950174	0.97361854120998	0.99148761419586	1.00938401627431	1.02728695978692	1.04517772923312
1.01208318315624	0.961928020905721	0.918668323360205	0.880910859874751	0.847679777651916	0.818271338166566	0.792166684685665	0.768976708009936	0.74840565343871	0.730226171562217	0.714261629143131	0.700373184860763	0.688450093336966	0.678402266856571	0.670154469480057	0.663641734358749	0.658805732642262	0.655591910472991	0.65394726652183	0.653818677133051	0.655151696497729	0.657889770265407	0.66197380618071	0.667342047323947	0.673930194272679	0.681671723331494	0.690498349738449	0.700340587850369	0.711128364783006	0.722791649623553	0.735261066769103	0.74846846873386	0.762347450476903	0.776833793561163	0.791865833987854	0.80738475218934	0.823334787337742	0.839663380850186	0.85632125582034	0.873262440195131	0.890444241980196	0.907827184736288	0.925374911251907	0.943054062659946	0.960834139504595	0.978687350435245	0.996588453364731	1.01451459312066	1.03244513886811	1.05036152390557
1.01277276705921	0.962744333649921	0.91960896689444	0.881973992953918	0.848864092039206	0.819576025883018	0.793591396397479	0.770521502699955	0.750070939674576	0.732012640939736	0.716170182831494	0.702404854579761	0.690605958519583	0.680683370150535	0.672561733072326	0.666175879821772	0.661467207061582	0.658380821496687	0.656863328665963	0.656861171197018	0.658319443322916	0.661181119360647	0.665386638999899	0.670873794278441	0.677577863951408	0.685431941929819	0.694367408389632	0.704314495419049	0.71520290370828	0.726962432566085	0.739523592088894	0.752818173165865	0.766779757744504	0.781344158040941	0.796449778888265	0.812037902013508	0.828052894656477	0.844442347612037	0.861157149572139	0.878151505683948	0.895382908662751	0.91281207074239	0.930402824342303	0.948121998693314	0.965939278889585	0.983827052996902	1.00176025200428	1.01971618659687	1.03767438397931	1.05561642730563
1.01347936120391	0.963580535889705	0.920572250385582	0.883062403809193	0.850076223675137	0.820910984346911	0.795048756781505	0.772101256808351	0.751773435281511	0.733838513248396	0.718120279100439	0.704480153292602	0.692807484901732	0.68301211023804	0.675018548865135	0.668761428260899	0.664181865618147	0.661224623025785	0.659835907853748	0.659961724430203	0.661546703172079	0.664533344144653	0.668861617151191	0.674468862522278	0.681289937704121	0.689257555855838	0.698302764760357	0.708355517794989	0.719345293507827	0.73120172626429	0.743855217073512	0.757237500627881	0.771282151359982	0.785925017578793	0.801104578229688	0.816762221376504	0.832842447073527	0.849292999907375	0.866064938228958	0.883112648086331	0.900393810249275	0.917869328626193	0.935503227943797	0.953262527904048	0.971117100245332	0.989039514290114	1.00700487571481	1.02499066246827	1.04297656101865	1.06094430543828
1.01420360381855	0.964437365110864	0.921559003614946	0.884177008363102	0.851317169158373	0.822277285946649	0.796539909605643	0.773717181454223	0.753514414998037	0.735705123334905	0.7201133095484	0.7066005260931	0.695056167873502	0.685390029633017	0.677526503332283	0.671400006948016	0.666951373226993	0.664125014484395	0.662866734926396	0.663122096067208	0.664835260746213	0.667948251982823	0.672400568013348	0.678129096969349	0.685068275690944	0.693150438426958	0.702306303440877	0.71246554916032	0.723557436472145	0.735511439821001	0.748257856516612	0.761728370642457	0.775856554756492	0.790578298827625	0.805832161305511	0.821559641729537	0.837705377798015	0.854217272373567	0.871046557585861	0.888147804133882	0.905478884227752	0.923000896485747	0.940678060645969	0.958477589277446	0.976369542875535	0.994326673874691	1.01232426426209	1.03033996066632	1.04835361005084	1.06634709847551
1.01494616551465	0.96531559579813	0.922570097539235	0.885318767505807	0.852587973509334	0.823676054646655	0.798066053099743	0.775370544861942	0.755295213089499	0.73761386778935	0.722150729542314	0.708767483688343	0.697353570112001	0.687818739647332	0.680087253101263	0.674093314516879	0.669777467233462	0.667083768663934	0.665957614906929	0.666344120225928	0.668186976228006	0.671427726227786	0.67600539537532	0.681856419294201	0.688914815120322	0.697112540242862	0.706379986492334	0.716646561318831	0.727841312632964	0.739893560174412	0.752733503120795	0.766292780698259	0.78050496937746	0.795306006484528	0.81063453547925	0.826432172613701	0.842643698143942	0.8592171777642	0.876104021562683	0.893258988689413	0.910640146222216	0.928208790558777	0.945929339180797	0.963769199943239	0.981698624229855	0.999690549457544	1.01772043555987	1.03576609927105	1.05380754928967	1.07182682473869
1.01570775137061	0.966216041790214	0.923606446884526	0.886488689900113	0.853889733162075	0.82510846914509	0.799628443260673	0.777062675797195	0.757117226900428	0.739566208600695	0.724234061964276	0.710982606225571	0.69970132547844	0.690299924348931	0.682702528964087	0.676843125018997	0.672661961507261	0.670102735849226	0.669110431152854	0.669629710082021	0.671603789473988	0.67497373042573	0.679678083653807	0.685652832158399	0.692831574482205	0.701145893423927	0.71052585768913	0.72090060794132	0.732198984010811	0.744350156347276	0.757284231748001	0.770932810501317	0.785229478928451	0.800110227543112	0.815513790437198	0.831381905912849	0.847659501783216	0.864294811202221	0.881239426457255	0.898448299000229	0.915879694246067	0.933495109476035	0.951259162676022	0.969139459428973	0.987106444157298	1.00513324114608	1.02319548992324	1.04127117876451	1.05934047935142	1.07738558495209
1.01648910317849	0.967139558817461	0.924669012939478	0.887687834999951	0.855223599181905	0.826575766267871	0.801228397402813	0.778794967256313	0.758981920666983	0.741563677078168	0.726364901229038	0.713247547394114	0.702101143193862	0.6928353448016	0.6853741401722	0.679651292265651	0.675606750824314	0.673183848233694	0.672327149798968	0.672980862334342	0.675087724498286	0.678588312814812	0.683420702403265	0.689520423729597	0.696820658074132	0.705252616142668	0.714746047054441	0.725229829104153	0.736632599155831	0.748883383989387	0.761912203963211	0.775650626519622	0.790032253922403	0.804993135839178	0.820472102734428	0.836411020399824	0.852754969292053	0.869452354726448	0.886454955491994	0.903717919244768	0.921199713248756	0.938862038808007	0.956669717201881	0.974590554206749	0.992595189452972	1.01065693599495	1.02875161461542	1.0468573865775	1.06495458780161	1.08302556678953
1.01729100186918	0.96808704723891	0.925758806565896	0.888917316301593	0.856590780728953	0.828079244620016	0.802867297975664	0.78056888043114	0.760890829612152	0.743607878061607	0.728544917595768	0.715564038826087	0.704554812317384	0.695426843610401	0.688103979039687	0.682519754480329	0.678613815560766	0.676329124648103	0.675609824514826	0.676399661985875	0.678640894272526	0.682273611140224	0.687235411142936	0.69346137251792	0.700884260844824	0.709434917472847	0.719042775713489	0.729636456145657	0.741144398006491	0.753495490237988	0.766619672896095	0.780448486845661	0.794915556542812	0.809956996914374	0.825511740658772	0.841521786600677	0.85793237301535	0.874692082156066	0.891752883678475	0.909070125397236	0.926602479980459	0.944311855929614	0.96216328063582	0.980124762557961	0.998167138722827	1.01626391287083	1.03439108871248	1.05252700195435	1.07065215401975	1.08874904973924
1.01811427013278	0.969059454997301	0.926876891446693	0.890178304848909	0.857992548790028	0.829620268517513	0.804546596672475	0.782385948973957	0.762845564348751	0.745700494446215	0.730775861799847	0.717933894821871	0.707064206553249	0.698076349799259	0.690894025881382	0.685450539288328	0.681685226725975	0.67954067562974	0.678960601603776	0.679888287467147	0.682265505868901	0.686031857812925	0.691124464527949	0.697477952556693	0.705024673582339	0.713695102583283	0.723418361091625	0.734122816867393	0.745736717093219	0.75818881892315	0.771408988447651	0.785328746403984	0.799881745851948	0.815004173224883	0.830635069439845	0.846716572003922	0.863194082276113	0.880016364300165	0.897135583027059	0.91450729043729	0.932090368201795	0.949846935229961	0.967742227872268	0.985744459783071	1.00382466759345	1.02195654766218	1.04011628831319	1.05828240116269	1.07643555440917	1.09455841031359
1.01895977525255	0.970057780812628	0.928024387593478	0.89147203301621	0.859430240203441	0.831200272225324	0.806267818856325	0.784247783589513	0.764847815617813	0.747843292049774	0.733059570033111	0.720359017429126	0.709631289415646	0.700785884049851	0.693746354315196	0.688445769072947	0.684823151364004	0.682820708861625	0.68238172547324	0.683449016131801	0.68596386597612	0.689865385441818	0.695090217894242	0.701572538957288	0.70924428847656	0.718035578306162	0.72787522248702	0.738691341110117	0.750411995116787	0.762965816147921	0.776282602871654	0.790293862533573	0.804933283373902	0.820137129724943	0.835844556832903	0.851997846644635	0.868542568959725	0.88542767454213	0.902605528131359	0.920031889934558	0.937665854268393	0.95546975369693	0.973409036407247	0.991452123786238	1.00957025429668	1.0277373188639	1.04592969212361	1.06412606307815	1.08230726798167	1.1004561276338
1.01982843217349	0.971083077637048	0.929202475138367	0.892799798594796	0.860905262004145	0.832820764529904	0.808032568332836	0.786156076984095	0.766899359392881	0.750038124853294	0.73539796930394	0.722841401907018	0.712258119783264	0.703557564333963	0.696663136960997	0.691507666730739	0.688029858356201	0.686171535014407	0.685875544508924	0.687084230157082	0.689738386821009	0.693776632772119	0.699135133210121	0.70574761387092	0.713545605088848	0.722458859112658	0.732415887050783	0.743344566737252	0.755172778934251	0.767829036276083	0.78124307676372	0.795346400977864	0.810072739085284	0.825358439858028	0.841142779110371	0.857368189096227	0.873980413505885	0.8909285948317	0.908165302160383	0.925646508040848	0.943331523123136	0.961182896909454	0.979166292330665	0.997250341067626	1.01540648566196	1.03360881356965	1.05183388744946	1.07006057517665	1.08826988234983	1.10644478942225
1.02072120682808	0.972136456396511	0.93041239843736	0.894162969212161	0.862419096119479	0.834483333677637	0.809842532501895	0.788112609204742	0.769002062383924	0.752286940649371	0.737793083211857	0.725383142610709	0.714946857878889	0.706393611974876	0.69964665157176	0.694638561861672	0.69130772466079	0.689595574026959	0.689444517389058	0.690796422885371	0.693591592531937	0.697768151066145	0.703261785470652	0.710005772893591	0.71793123676508	0.726967573532118	0.737042996210754	0.748085146062106	0.760021729988702	0.77278114836375	0.78629308549425	0.800489042318653	0.815302797849824	0.83067079199195	0.846532427497289	0.862830292906134	0.879510311344473	0.896521822120952	0.91381760329461	0.931353843926276	0.949090074732333	0.966989065473714	0.985016696762535	1.00314181315964	1.02133606355254	1.03957373390812	1.05783157663234	1.07608863997067	1.0943261001633	1.11252709843875
1.02163911974514	0.973219090047349	0.931655470515677	0.895562987116014	0.863973304449166	0.836189652714055	0.811699487924217	0.790119253405287	0.77115788797829	0.754591787136185	0.740247038175062	0.727986439334877	0.717699771713123	0.709296358177056	0.702699287636472	0.697840897433837	0.694659242029264	0.693095361865535	0.693091219878562	0.694588205646705	0.697526125984039	0.701842610966516	0.707472869574928	0.714349731954238	0.722403917532127	0.731564471054838	0.741759312579018	0.752915852758903	0.764961631222881	0.777824943074874	0.791435426125304	0.805724588893957	0.820626266336932	0.836076996337913	0.852016315090728	0.86838697351548	0.885135079815391	0.902210175284266	0.919565251646032	0.93715671869937	0.954944331005865	0.972891081943319	0.990963072773171	1.00912936354712	1.02736181178575	1.04563490396323	1.06392558397002	1.08221308192949	1.10047874602901	1.11870587940075
1.02258324997015	0.974332217979267	0.93293307788887	0.897001374358926	0.865569534366967	0.837941485262577	0.813605306342606	0.792177982079973	0.773368902660133	0.756954818499227	0.742762070153458	0.730653604159238	0.720519244035516	0.712268251067731	0.70582355349856	0.701117236966615	0.698087024243564	0.696673557805573	0.696818352147327	0.698462315106528	0.701544756170516	0.706002809886044	0.711771207730492	0.718782334730382	0.726966509522077	0.736252429562783	0.74656772738747	0.757839589301948	0.769995394520994	0.782963340124984	0.796673024855738	0.811055972244152	0.82604608046856	0.841579992397887	0.857597384307515	0.874041175707061	0.890857665616723	0.90799660256661	0.925411196706531	0.943058082855509	0.960897243245663	0.978891898267807	0.997008372831715	1.0152159451159	1.03348668358148	1.05179527722269	1.07011886316492	1.08843685492773	1.10673077395974	1.12498408643194
1.02355473932896	0.975477150799841	0.934246685797465	0.898479738423473	0.867209524685638	0.839740691785845	0.815561961202183	0.794290873809915	0.775637282954425	0.759378302527485	0.74534053191445	0.73338706884378	0.723407779841149	0.715311863298638	0.709022084038348	0.704470272280986	0.701593814922898	0.70033295228509	0.700628746661579	0.70242162118769	0.705650386149065	0.710251679973438	0.716159757434052	0.723306560640419	0.73162201097336	0.741034463337369	0.751471268500586	0.762859394982084	0.775126068727873	0.788199396302325	0.802008945043764	0.816486261135562	0.831565313443513	0.847182856989433	0.863278714909429	0.879795981630797	0.896681152830365	0.913884189609292	0.931358525373714	0.949061024302818	0.966951900171648	0.984994603818621	1.00315568683213	1.0214046481788	1.03971376958824	1.05805794460404	1.0764145053502	1.09476305027142	1.11308527540018	1.13136481108829
1.02455479707062	0.976655275539781	0.935597843897257	0.899999778332379	0.868895112131629	0.841589236377724	0.817571534718934	0.796460120572794	0.7779653229468	0.761864628316079	0.747984900894065	0.736189392826709	0.726368014486071	0.718429900261656	0.712297648973472	0.707902831871072	0.70518249595439	0.704076475383951	0.704525376702734	0.706469135621155	0.709846061617934	0.714592296709302	0.72064162008301	0.727925533467097	0.736373564863316	0.745913731698888	0.756473109059957	0.767978454555011	0.780356848300066	0.793536314120956	0.807446395861501	0.822018670216041	0.83718718439378	0.852888812902564	0.869063532660431	0.885654619461217	0.902608771579693	0.919876168107762	0.937410470608808	0.955168777020123	0.973111536579727	0.991202434047129	1.00940825075123	1.02769870913371	1.04604630654124	1.06442614311272	1.08281574774781	1.10119490535606	1.11954548788497	1.1378512910161
1.02558470492931	0.977868061322877	0.936988192452403	0.901563291293414	0.870628238381401	0.843489194139538	0.819636225551594	0.798688035672008	0.780355442436397	0.764416314613258	0.750697787711945	0.739063271884175	0.729402722471009	0.721625208978032	0.715653161837222	0.711417889957082	0.708856096607893	0.707907205989469	0.708511365574227	0.71060802118596	0.714134980182199	0.719027888193081	0.725220050278453	0.732642530672832	0.741224468232881	0.750893548338239	0.761576576821272	0.773200107582136	0.785691082649521	0.798977451166493	0.812988741642202	0.827656569363269	0.842915067733576	0.858701238249319	0.874955218676617	0.891620472747682	0.908643907379973	0.925975925162142	0.943570420787278	0.961384730407632	0.97937954269252	0.997518779835382	1.01576945599949	1.03410151981433	1.05248768661314	1.07090326519283	1.0893259830193	1.10773581301742	1.12611480438957	1.14444691930284
1.02664582265025	0.97911706554993	0.938419469084126	0.903172179934719	0.872410957717389	0.845442759200507	0.821758357138384	0.800977062348009	0.782810195785482	0.767036018876376	0.753481945405491	0.742011547517575	0.732514826959612	0.724900787727826	0.71909168970168	0.715018576286721	0.712617803402156	0.711828381715618	0.712589996563733	0.714841601705896	0.718520501377766	0.723561845188471	0.729898465887156	0.737460993474436	0.746178182270969	0.755977391408555	0.766785164251326	0.778527858531554	0.791132286247465	0.804526330202089	0.818639511987747	0.833403493793321	0.848752503268688	0.864623676573652	0.880957319536482	0.897697090524913	0.914790111249075	0.932187013388078	0.949841929809769	0.967712439397939	0.985759474270403	1.00394719760719	1.02224285953211	1.04061663760135	1.05904146752523	1.07749286883835	1.09594876937699	1.11438933164271	1.13279678344136	1.1511552545883
1.02773959403013	0.980403940652012	0.939893516134323	0.904828460193036	0.874245445368637	0.847452253449499	0.823940386767398	0.803329783142067	0.78533228153717	0.769726547109096	0.756340279456137	0.745037217142001	0.735707410105238	0.728259796493904	0.722616463720267	0.718708186759882	0.716470970797351	0.715843409651008	0.716764723735971	0.719173372878179	0.723006157528401	0.72819773200264	0.734680458937974	0.742384537752641	0.751238343233931	0.761168914452116	0.772102539460472	0.783965387714566	0.796684149563891	0.81018665011007	0.824402412711817	0.839263155004945	0.85470320714153	0.87065984779704	0.887073558226924	0.903888198259268	0.921051110653936	0.938513161863333	0.95622872804879	0.974155635402776	0.992255063558306	1.01049142027495	1.02883219479587	1.04724779636924	1.06571138349425	1.08419868853994	1.10268784153079	1.12115919611746	1.13959516006652	1.15798003201148
1.02886755352891	0.981730441475364	0.941412288710707	0.906534269924976	0.876134006609105	0.849520136053384	0.82618491545782	0.805748930091093	0.787924552881163	0.772490864560677	0.759275858689391	0.748143445158099	0.738983724269039	0.731705568303661	0.726230890573179	0.722490194960343	0.72041913279783	0.719955878019586	0.721039183640174	0.723607014018247	0.72759566552	0.732939298283499	0.739569807436863	0.74741696588068	0.756408774284387	0.766471958246842	0.777532558054789	0.78951656314202	0.802350550926937	0.815962297753503	0.830281337703043	0.845239452643833	0.860771083696209	0.876813660084107	0.893307846009258	0.910197709715035	0.927430821377051	0.944958287994405	0.962734734215427	0.980718238179783	0.998870231152529	1.01715536910649	1.03554138359601	1.05399891835319	1.07250135709933	1.09102464715188	1.10954712255519	1.12804932969239	1.146513857657	1.16492517507747
1.03003133351732	0.983098433368194	0.94297786348858	0.9082918783203	0.878079086695738	0.851649013846624	0.828494698738624	0.808237395841875	0.790590029057109	0.775332107378066	0.762291927140227	0.75133357499958	0.742347204222128	0.735241621561631	0.729938564909188	0.72636826468817	0.724466015559005	0.724169568848132	0.72541720802638	0.728146400814918	0.732292939586354	0.73779049182931	0.74457048819486	0.752562279566265	0.761693498343766	0.771890563666723	0.783079276002343	0.795185453394848	0.808135569396527	0.821857360852089	0.836280381802498	0.851336487381257	0.866960238357971	0.883089222722645	0.899664295299638	0.916629739835124	0.933933360397358	0.951526510397556	0.969364068240463	0.9874043687137	1.00560909888198	1.02394316660633	1.04237454897751	1.06087412703038	1.07941551216326	1.09797486877337	1.11653073677049	1.13506385686479	1.15355700085178	1.17199480853882
1.0312326722325	0.984509901048691	0.944592448353938	0.910103696206225	0.880083281738763	0.853841652687343	0.830872658422269	0.810798245784003	0.793331907796388	0.778253595312722	0.765391916986658	0.754611142259964	0.745801480435975	0.738871673477601	0.733743282888762	0.730346263598043	0.728615551103759	0.728488471746061	0.72990283767617	0.732795619201599	0.737102105212173	0.742755472516438	0.749686690774847	0.757824693812815	0.767096752064417	0.777428985662039	0.788746963619403	0.800976341614661	0.814043498758152	0.827876141978225	0.842403854801405	0.857558574912942	0.873274991632903	0.889490860123891	0.906147233669737	0.923188618742043	0.940563059891403	0.958222162900113	0.976121065275776	0.994218363217825	1.01247600380967	1.03085915051723	1.04933602922663	1.06787776112156	1.0864581877541	1.10505369275011	1.12364302374446	1.14220711738008	1.16072892953852	1.17919327239712
1.03247342252427	0.985966958344098	0.946258392983693	0.911972287343313	0.882149350608614	0.856100989887354	0.833321895483307	0.813434731313411	0.796153578915775	0.781258845596904	0.768579462667256	0.757979889015103	0.749350393578177	0.742599654707849	0.737649056946481	0.734428278061777	0.73287189226686	0.732916798916178	0.734500337466596	0.737558980462381	0.742027514272244	0.747838627464157	0.754922832676032	0.763208652118874	0.772623001040244	0.78309170847835	0.794540120795575	0.806893740733385	0.820078862755761	0.834023173792245	0.84865629667805	0.863910261197164	0.879719894346862	0.896023127062051	0.912761219086688	0.929878906978114	0.947324482473771	0.965049809781032	0.983010290934996	1.00116478837474	1.01947551347349	1.03790788906099	1.05643039311179	1.07501438983191	1.09363395342602	1.11226568891522	1.13088855353318	1.14948368147269	1.16803421409439	1.18652513714388
1.03375556148532	0.987471858902653	0.947978200471537	0.913900380826763	0.88428022799753	0.85843014783757	0.835845704166064	0.816150304352857	0.799058639191065	0.78435158811888	0.771858416313128	0.761443779472841	0.75299801034567	0.746429725342059	0.741660131905715	0.738618629388258	0.737239429000835	0.737459001529994	0.739214212801035	0.742441037706823	0.747073761540597	0.753044587570425	0.760283575890097	0.768718843049689	0.778276956389867	0.788883462248236	0.800463493591875	0.812942410075934	0.826246431697772	0.840303235650824	0.855042494207889	0.870396339066076	0.88629974425766	0.902690825287075	0.919511056526277	0.936705412118968	0.95422243781077	0.972014262384723	0.990036557907432	1.0082484579503	1.02661244250026	1.04509419755251	1.06366245649758	1.0822888294651	1.10094762583342	1.11961567420327	1.13827214329517	1.15689836648022	1.17547767200024	1.19399522037466
1.03508120107172	0.98902700799416	0.949754540122604	0.915890884722196	0.886479038769623	0.860832448966338	0.838447587461917	0.818948633272231	0.80205090865544	0.78753578204334	0.775232864641843	0.765007017098243	0.756748640784473	0.750366292385608	0.745781002595653	0.742921891551239	0.741722806193952	0.74211978761843	0.744049227557904	0.747446603864468	0.752245702720775	0.758378245569758	0.76577384498017	0.774360218332125	0.78406359286346	0.794809241106997	0.806522092362908	0.819127373487129	0.832551240587396	0.846721371739751	0.861567499098074	0.877021866361456	0.89301960419168	0.909499021661894	0.9264018161106	0.943673206911492	0.961262000758591	0.979120597259359	0.997204944096473	1.01547445093212	1.03389187074423	1.05242315653835	1.0710373004834	1.08970616156193	1.10840428686953	1.12710873078897	1.14579887543001	1.16445625498199	1.1830643859792	1.20160860492769
1.03645259983483	0.990634975530953	0.951590261557083	0.91794690108264	0.88874911375133	0.863311432186783	0.841131274115539	0.821833620370702	0.805134448486653	0.79081563404273	0.778707147480293	0.768674063382362	0.76060685726477	0.75441402890656	0.750016433140493	0.747342910595118	0.746326943170717	0.746904141648485	0.749010423727966	0.752580771369889	0.757548474168065	0.763844775784129	0.77139884685356	0.780138012643892	0.789988168644292	0.800874323003278	0.812721211574178	0.825453939153847	0.838998608948299	0.853282910902088	0.86823664781738	0.883792185765908	0.89988482187596	0.916453067995112	0.933438852941194	0.950787649107261	0.968448531196943	0.986374175990647	1.00452081245346	1.02284813136348	1.04131916312107	1.05990013163074	1.07856029123748	1.09727175273434	1.11600930350046	1.13475022592119	1.1534741174124	1.17216271463318	1.19079972383076	1.20937065871798
1.03787217590331	0.99229851045972	0.953488410282529	0.920071742513836	0.891094007135192	0.865870871010657	0.843900737341255	0.824809421104716	0.808313580669329	0.794195618327575	0.782285878105977	0.77244965844515	0.764577515302724	0.758577895039464	0.754371478113348	0.751886825911623	0.751057055068044	0.751817345979234	0.754103142933708	0.757848933731861	0.762987514497373	0.769449655760587	0.777164092422021	0.786057765290834	0.796056247038709	0.807084291398442	0.819066451508314	0.831927721316225	0.845594162539369	0.859993488355503	0.875055583315368	0.890712946523291	0.906901051659525	0.923558622762978	0.940627828821443	0.958054403185248	0.97578769575198	0.993780666924904	1.01198983270088	1.03037517006662	1.04889999133117	1.06753079523092	1.08623710172021	1.10499127638883	1.12376834948862	1.14254583364635	1.16130354351557	1.18002341988819	1.19868936015418	1.21728705646065
1.03934252137363	0.99402055669623	0.955452244917448	0.922268950478633	0.893517515694177	0.868514793531039	0.846760215455876	0.827880465271386	0.811592909644408	0.797680498689809	0.785973965622227	0.776338843689187	0.768665776446643	0.762863161064223	0.758851505773675	0.756559093606603	0.755918676306606	0.756865004416853	0.759333050050648	0.763256809206618	0.768568588296759	0.775198690015689	0.783075420369619	0.792125343992418	0.802273720274729	0.813445059074805	0.825563742080351	0.838554664088048	0.852343857178782	0.86685906951895	0.882030278850907	0.897790128268563	0.914074278344147	0.930821674940778	0.947974736088417	0.965479464183974	0.983285491628656	1.00134606900156	1.01961800516492	1.03806156847537	1.05664035769237	1.07532115036189	1.09407373551695	1.1128707365592	1.13168742922545	1.15050155864128	1.16929315864408	1.18804437583348	1.20673930018128	1.22536380350384
1.0408664182915	0.995804270800318	0.957485256275256	0.924542315558795	0.896023700032077	0.871247504505064	0.849714234663634	0.83105148038639	0.814977346187599	0.801275352803093	0.789776639613052	0.780346986751201	0.772877133475434	0.767275432808735	0.763462223637493	0.761365512206584	0.760917686407318	0.762053068118858	0.76470615918091	0.768810466825631	0.774297812197141	0.781098036137294	0.789139023278836	0.79834697102605	0.808646835659873	0.819962894303415	0.832219369012756	0.845341067637006	0.859254004928012	0.873885976199355	0.889167064180763	0.905030067217691	0.921410843375191	0.938248570194336	0.955485923804826	0.973069183893775	0.990948272803216	1.0090767379458	1.02741168696828	1.04591368482798	1.0645466213328	1.08327755686129	1.10207655303092	1.12091649409949	1.13977290392445	1.1586237624061	1.17744932452677	1.19623194438053	1.21495590596945	1.23360726202161
1.04244685643374	0.997653041617932	0.959591188548707	0.926895899924619	0.898616908128443	0.874073609801436	0.852767634262917	0.83432751752994	0.818472133793422	0.804985599059064	0.793699477358336	0.784479809033521	0.777217438192561	0.771820679659337	0.768209706664987	0.766312250990172	0.766060338438352	0.767387864133181	0.770228862264857	0.774516355063833	0.780181683584183	0.787154233529786	0.795361476400975	0.804729252016318	0.815182224384366	0.826644449657487	0.839040002656312	0.852293617010955	0.866331302921943	0.881080915424463	0.896472654394378	0.912439485003799	0.928917473678709	0.945846039717772	0.963168126597234	0.980830299695332	0.998782778861942	1.01697941510744	1.0353776208691	1.0539382630062	1.07262552703002	1.09140676022058	1.1102523003224	1.12913529552322	1.14803152046032	1.16691919210347	1.18577878855602	1.20459287310502	1.22334592524083	1.24202417985318
1.04408705313252	0.999570512151664	0.961774062871177	0.929334062300339	0.901301801475032	0.876998043516743	0.855925594584274	0.837713979974576	0.822082877881903	0.808817026259148	0.797748433931028	0.788743416138611	0.781692932139817	0.776505265504204	0.773100428391351	0.771405881270587	0.771353290419331	0.772876126898982	0.775907960657855	0.780381333475461	0.786227112279626	0.793374235130047	0.801749769398254	0.811279207696579	0.821886933297124	0.833496793798941	0.846032729784312	0.859419413937625	0.873582865172515	0.888451011249283	0.90395418172229	0.92002552048697	0.936601313472215	0.953621232044944	0.971028496467976	0.98876996637191	1.00679616681362	1.0250612592736	1.04352296707376	1.06214246434806	1.08088423702382	1.09971592339789	1.1186081409216	1.13753430481625	1.15647044318191	1.17539501237154	1.19428871560063	1.21313432705983	1.23191652319528	1.25062172231589
1.04579047542213	1.00156060396182	0.964038203573787	0.931861485757357	0.904083384145892	0.880026098110497	0.859193668015732	0.841216654955516	0.825815578192342	0.81277582652919	0.801929875545744	0.793144331577775	0.78631028060325	0.781335982983025	0.778141295374844	0.776653411003847	0.776803640057589	0.778525033084343	0.7817507000475	0.786412707673009	0.792441455567619	0.7997654424698	0.808311341433225	0.81800430901854	0.828768460030208	0.840527446613726	0.853205088735758	0.866726011973481	0.881016257721624	0.896003839911856	0.911619230693916	0.927795764913442	0.944469959424865	0.961581748210322	0.979074637956494	0.996895791271026	1.01499604625141	1.03332988183066	1.05185533839895	1.07053390281011	1.08933036617859	1.10821266198035	1.12715169099104	1.14612113859915	1.16509728907457	1.18405884048627	1.20298672316824	1.22186392393739	1.24067531767276	1.25940750736759
1.04756086483297	1.00362754444801	0.96638826750753	0.934483208719161	0.906967035196291	0.883163457962888	0.862577813526146	0.844841748999563	0.829676664784165	0.816868631880025	0.806250616584288	0.79768953418135	0.791076610339929	0.786320091472624	0.783339685392521	0.782062323153608	0.782418963247878	0.784342240192524	0.787764809143193	0.792618268081276	0.798832556998165	0.806335744516491	0.815054120037751	0.824912516042103	0.835834791904028	0.847744418128219	0.86056510833986	0.874221455434033	0.888639537575575	0.903747468770631	0.919475877076991	0.935758300856489	0.952531499599343	0.969735680691563	0.987314647082404	1.00521587324784	1.02339051829651	1.04179338570814	1.06038283921562	1.07912068391135	1.09797202092722	1.11690508312814	1.13589105826957	1.15490390507131	1.17392016670428	1.19291878530559	1.21188092034941	1.23078977301378	1.24963041809742	1.26838964455072
1.04940226521094	1.00577589741805	0.96882927685888	0.937204659623011	0.909958544848295	0.886416236822828	0.866084435161731	0.848595927293496	0.833673038130286	0.821102554902838	0.810717960789554	0.802386499703819	0.795999551520469	0.791465359304587	0.788703489880484	0.787640618310089	0.788207356833417	0.790335929434959	0.793958542636444	0.799006332965074	0.805408789466314	0.813093560791413	0.821986564260269	0.832012321104233	0.84309444911207	0.8551562517055	0.868121351120641	0.8819143226044	0.896461295919887	0.911690499522268	0.927532731097473	0.9439217454378	0.960794556674261	0.978091656632623	0.995757154569094	1.01373884588911	1.03198821882229	1.05046040860296	1.0691141086734	1.08791144795779	1.10681784249574	1.12580182879906	1.14483488529702	1.16389124723555	1.18294771944227	1.20198349049402	1.2209799510423	1.23992051837344	1.25879046870231	1.27757677821703
1.05131905400343	1.00801059741804	0.971366655957635	0.940031695755959	0.913064154994906	0.889791019689193	0.869720425067092	0.852486357649733	0.837812113865693	0.825485234165803	0.815339747197158	0.80724324719537	0.801087284460468	0.796780110789217	0.794241161193868	0.793396862138954	0.794177486204572	0.796514853447619	0.800340729008766	0.805585796307582	0.812179103144212	0.82004788934226	0.829117712668586	0.839312796844114	0.850556532762438	0.862772072098789	0.875882961358945	0.889813773807452	0.904490706191779	0.919842116277189	0.935798985517248	0.952295298406678	0.9692683360244	0.986658885924719	1.00441137392518	1.02247392559495	1.04079836653634	1.05934017106163	1.07805836878289	1.0969154181248	1.11587705498572	1.13491212383101	1.1539923974967	1.17309239098062	1.19218917354753	1.2112621826052	1.2302930420352	1.24926538699164	1.26816469661188	1.28697813561006
1.05331597752872	1.01033698837807	0.974006272659409	0.942970646868895	0.916290604642635	0.893294909757462	0.873493211672374	0.856520759718084	0.842101872845558	0.830024884970458	0.820124401466422	0.812268390803877	0.806348591806571	0.80227327871286	0.799961765354569	0.799340238328817	0.800338638404359	0.802888389520268	0.806920823856913	0.812366181209287	0.819153078936052	0.82720836024021	0.836457236878351	0.846823649754781	0.858230778446412	0.870601639032275	0.883859718682081	0.897929604999741	0.912737577680556	0.928212139163105	0.944284469239846	0.960888795747291	0.977962679329024	0.995447214815373	1.01328715505406	1.03143096518878	1.0498308165906	1.06844253009062	1.08722547802608	1.10614245406758	1.12515951898482	1.1442458295526	1.16337345678596	1.18251719869184	1.20165439177746	1.22076472469254	1.23983005661717	1.25883424234519	1.27776296545264	1.29660358047584
1.05539819083567	1.01276086722335	0.976754484985001	0.946028364275084	0.919645181017269	0.89693558117039	0.877410813795693	0.860707460200742	0.846550917276117	0.834730356235674	0.825080993382009	0.8174711977812	0.811792916953019	0.807954463085856	0.805875041064971	0.805480607816399	0.806700781520292	0.809466599118515	0.813708969515635	0.819357699587838	0.826340988236376	0.834585295382083	0.844015501387806	0.854555280041853	0.866127616114681	0.878655407089992	0.892062097961772	0.906272307675906	0.921212415436588	0.9368110842372	0.952999707224877	0.969712769594661	0.986888124488948	1.00446718582623	1.02239504417225	1.04062051383596	1.0590961205003	1.07777803907537	1.09662599127556	1.11560311184048	1.13467579148611	1.15381350370245	1.17298862149563	1.19217622917051	1.21135393330729	1.23050167622864	1.24960155449745	1.26863764433183	1.28759583527262	1.30646367298231
1.05757130286925	1.0152885332161	0.979618193818576	0.949212276262653	0.923135777183003	0.90072133843851	0.88148190153849	0.865055454957124	0.851168533811655	0.839611194407637	0.830219301428465	0.822861653598897	0.817430429595835	0.81383399704982	0.811991465897518	0.811828575199959	0.81327463127379	0.816260294610259	0.820716061889805	0.826571319090875	0.833753859903898	0.842189775509831	0.851803630631107	0.862518848701706	0.874258237173584	0.886944592825112	0.900501336432789	0.914853135993946	0.92992648740126	0.945650230619369	0.961955987623552	0.978778515371788	0.996055972764762	1.01373010489204	1.03174635094887	1.05005388418371	1.06860559328402	1.0873580149206	1.10627122693489	1.12530871103744	1.14443719302859	1.16362646756981	1.18284921351054	1.20208080477447	1.22129912087066	1.24048436024589	1.25961885894612	1.27868691641088	1.29767462968195	1.31656973685996
1.05984142778831	1.0179268439316	0.982604902610537	0.952530450798363	0.926770957175787	0.904661183548969	0.885715865005555	0.869574479040283	0.855964764666864	0.844677715450738	0.835549885496754	0.828450535235561	0.823272099489193	0.819923021010458	0.818322330727525	0.81839556340927	0.82007172587601	0.823281114265822	0.827953825565521	0.834018838291616	0.841403555520787	0.850033715517349	0.859833584320293	0.870726352889182	0.882634669871521	0.895481250159807	0.909189509102421	0.923684182191503	0.938891899828059	0.954741695916664	0.971165437205481	0.98809816721806	1.00547836420637	1.02324811679097	1.04135322393649	1.05974322779222	1.07837138889522	1.09719461348192	1.11617334237033	1.13527141022379	1.15445588312907	1.17369688142639	1.19296739370151	1.21224308685008	1.2315021161916	1.25072493876846	1.26989413222604	1.2889942210352	1.30801151128488	1.32693393483376
1.06221524344071	1.02068327893978	0.985722785204921	0.955991666678429	0.930560029833369	0.908764891965132	0.890122892067134	0.874275085893506	0.860950487981547	0.849941086162604	0.841084168970667	0.834249493887083	0.82932977965776	0.82623356625155	0.824879823666183	0.825193897890015	0.827104510408629	0.830541606790754	0.835434898459453	0.841712971426682	0.849302854197011	0.858129949304358	0.868118242335679	0.879190710834667	0.891269864235351	0.904278355335528	0.918139613710646	0.932778461553036	0.948121682254672	0.96409852119884	0.980641106336605	0.997684782968853	1.01516836263371	1.0330342901261	1.05122873555319	1.06970162011717	1.08840658520481	1.1073009145487	1.12634541889385	1.14550429191933	1.16474494526524	1.18403782950957	1.20335624690847	1.22267616071538	1.24197600496772	1.26123649779547	1.28044046057606	1.29957264463439	1.31861956666297	1.33756935360644
1.06470005819375	1.02356601246718	0.988980763122215	0.959605494498474	0.934513132724581	0.913043098942122	0.894714056605099	0.879168737161625	0.866137508901543	0.855413416284083	0.84683453166905	0.840271148579561	0.835616300547488	0.832778649514547	0.831677124979623	0.83223690178948	0.834386432217176	0.838055326879382	0.843172927494858	0.849667444164828	0.857465548408565	0.866492325666212	0.876671500653618	0.88792585779951	0.900177788045796	0.913349902902733	0.927365666730048	0.942150008416934	0.957629883515145	0.973734767014034	0.990397064997323	1.00755244017534	1.02514005165778	1.04310271334725	1.06138697810489	1.07994315653239	1.09872528002422	1.11769101786715	1.13680155778632	1.15602145862163	1.17531848289908	1.19466341604579	1.21402987796391	1.23339413168356	1.25273489289367	1.27203314332451	1.29127195023451	1.3104362936383	1.32951290239858	1.34849009988195
1.06730388755407	1.02658399656259	0.992388593885692	0.963382389078021	0.938641327848056	0.917507397854172	0.899501418958081	0.884267904846047	0.871538663115326	0.861107863151354	0.852814415396702	0.846529192441861	0.842145576874878	0.839572380305986	0.838728514757787	0.839539003908379	0.841932049082484	0.845836943555204	0.851182677070715	0.857897102173231	0.865906552636384	0.875135816986603	0.88550838007865	0.896946854836849	0.909373535618932	0.922711014517155	0.936882812172579	0.951813984989669	0.967431680559219	0.983665622211705	1.00044851160794	1.01771634493167	1.03540864350891	1.0534686035801	1.07184317261508	1.09048306115995	1.10934269993567	1.12838015197091	1.14755698912819	1.16683814163677	1.18619172830766	1.20558887408134	1.22500352052376	1.24441223389384	1.26379401449204	1.2831301101825	1.30240383627009	1.32160040330795	1.34070675390578	1.35971140919637
1.07003554230075	1.02974705659448	0.995956972294423	0.967333795297164	0.942956711097805	0.922170452560418	0.904498140613742	0.889586187867533	0.877167934922004	0.867038750974472	0.859038444194536	0.853038513732997	0.84893272927319	0.846630083033566	0.846049495435631	0.847115861522527	0.849757152274804	0.853902363403226	0.859480152429448	0.86641803458709	0.874642026911877	0.884076642839142	0.894645149886093	0.906270012463941	0.918873451499911	0.932378062648782	0.946707445309331	0.961786805073167	0.977543502185011	0.993907527679015	1.01081189676758	1.02819295561565	1.04599060277877	1.06414843036895	1.0826137925681	1.10133781061385	1.12027532403617	1.13938479792514	1.15862819554374	1.17797082482369	1.19738116632747	1.21683068922686	1.23629366081181	1.25574695405591	1.27516985685782	1.29454388577017	1.31385260632641	1.33308146147996	1.35221760917486	1.3712497696624
1.0729047302134	1.03306600128392	0.999697646933772	0.971472269699112	0.947472537895021	0.927046126241856	0.90971861560525	0.895138445511689	0.883040592318778	0.873221707240014	0.865522561793667	0.85981533413406	0.85599422324897	0.853968436486834	0.853656931684444	0.854984500593395	0.857878907010502	0.862268871214771	0.868082740444167	0.875247714903722	0.88368951779042	0.893332411019318	0.904099468896658	0.915913031767624	0.928695271590546	0.942368811725187	0.956857353825001	0.972086275227086	0.98798317020674	1.00447831751233	1.02150506442834	1.03900012406466	1.05690378759742	1.07516005685471	1.09371670508771	1.11252527517901	1.13154102511669	1.15072283050593	1.17003305338062	1.18943738577375	1.20890467553415	1.22840674083698	1.24791817879944	1.2674161726297	1.28688030083817	1.30629235124186	1.32563614180166	1.34489734974638	1.3640633499521	1.38312306314916
1.07592217392069	1.03655274994168	1.0036235546939	0.975811620701923	0.952203367881927	0.932149629643311	0.915178621573565	0.90094095073897	0.889173342104391	0.879673819245047	0.872284189288391	0.866877367325235	0.863348028473421	0.86160563368987	0.861569210702651	0.863163476398323	0.866316013343065	0.870955291077111	0.877009370858233	0.884405162334235	0.893068119786104	0.902922279040229	0.913890547016543	0.925895165976415	0.938858284744305	0.952702579742782	0.967351879440607	0.982731756399557	0.998770061091064	1.01539738065744	1.03254741353815	1.05015725722039	1.06816761127935	1.0865229014217	1.1051713325845	1.12406488045901	1.1431592313103	1.16241367984857	1.18179099435817	1.20125725745925	1.22078168989097	1.2403364636589	1.25989650985422	1.27943932547398	1.29894478268104	1.31839494315413	1.33777387949733	1.35706750510331	1.37626341338837	1.39535072693082
1.07909974794921	1.04022048015804	1.00774897666349	0.980367070871123	0.957165232189889	0.937497692276286	0.920895494082917	0.907011566969425	0.895584508625359	0.886413814401197	0.879342406675468	0.874244001501526	0.871013802066656	0.869561565787085	0.8698064265694	0.871673058245191	0.875088891154226	0.879982171574451	0.886280701644118	0.893911127280081	0.902798660935205	0.912867139759672	0.924039330910694	0.936237406166989	0.949383518496498	0.963400424013794	0.978212103672271	0.993744349694224	1.00992529172985	1.02668584668629	1.04396008382021	1.06168550291015	1.07980322810606	1.09825812348117	1.11699883853997	1.13597779316065	1.15515111187687	1.17447851723246	1.19392319135255	1.21345161401856	1.23303338453404	1.25264103361763	1.27224983052519	1.29183758963163	1.31138447982046	1.33087283925105	1.35028699740352	1.36961310573624	1.38883897782454	1.40795393947191
1.08245063874772	1.0440837999199	1.01208971951264	0.985155445465527	0.962375827564059	0.943108760914991	0.926888328557755	0.913369952736388	0.902294240577844	0.893462268735092	0.886718162695612	0.881936510269925	0.879013100322404	0.877858034413146	0.878390593114306	0.880535442726541	0.884219893701337	0.889371999557133	0.895919332938917	0.903788305392147	0.912903916946283	0.923189835596663	0.934568718267369	0.946962695563211	0.960293953387848	0.974485355507179	0.989461062184308	1.00514711073183	1.02147193380765	1.0383668001685	1.05576617014739	1.07360796422313	1.09183374770363	1.11038883784972	1.12922234188558	1.14828713547333	1.16753979158284	1.18694046946107	1.20645277277676	1.22604358513621	1.24568289015253	1.26534358219624	1.28500127292307	1.30463409770995	1.32422252525684	1.34374917284452	1.3631986290792	1.38255728540029	1.40181317717169	1.42095583480768
1.08598953234061	1.04815894904533	1.01666332741912	0.990195392425162	0.967854742594515	0.949003230693153	0.933178215189906	0.920037799587271	0.909324751264407	0.900841848999489	0.894434518402217	0.889978297360678	0.887369624311206	0.886518997988769	0.887345890747699	0.889775000959276	0.893733555168302	0.899149447927159	0.905950055005181	0.914061585661417	0.923408859386134	0.933915406786723	0.945503806103448	0.958096177877245	0.971614771331013	0.985982587233059	1.0011239931862	1.01696529805589	1.03343526221345	1.05046552908731	1.06799097096093	1.0859499479311	1.10428448346471	1.12294036317224	1.1418671654263	1.16101823349305	1.18035059912542	1.19982486728633	1.2194050710052	1.2390585044676	1.25875554141334	1.2784694448606	1.29817617314511	1.31785418630543	1.33748425598176	1.3570492812391	1.37653411207703	1.39592538184513	1.41521134933601	1.43438175096886
1.08973283538085	1.05246403598772	1.02148933078347	0.995507640181356	0.973623722528183	0.955203715342346	0.939788513403793	0.927039109852825	0.916700598950824	0.908577595057205	0.902516931131436	0.898395181835223	0.896109506050563	0.895570858634997	0.896698953946804	0.899418566507305	0.903656878918741	0.909341664139601	0.916400136917163	0.924758339241653	0.93434094460231	0.945071380376811	0.95687217981146	0.969665486393749	0.983373644721105	0.997919823371746	1.01322862657457	1.0292266622837	1.04584304419777	1.06300981400095	1.08066227743476	1.09873925365473	1.11718324171628	1.13594051109052	1.1549611250098	1.17419890639206	1.19361135630256	1.21315953457877	1.23280791154391	1.25252419880932	1.27227916613152	1.29204645022978	1.31180236044548	1.33152568517423	1.35119750214849	1.37080099490244	1.39032127711392	1.4097452259854	1.42906132538928	1.4482595191522
1.09369893680293	1.05701931754645	1.0265895394993	1.00111530121307	0.979706980695368	0.961735364682573	0.94674517404459	0.934400522487945	0.924449015553089	0.916697250787034	0.910993587136234	0.907215732062811	0.905261643520636	0.905042797989055	0.906479207684064	0.909495772275426	0.914019674741097	0.919978607710513	0.92729966426374	0.935908757295773	0.945730451674109	0.956688108251978	0.968704251240495	0.981701082089393	0.995601074582479	1.01032759743966	1.02580552211238	1.04196178429471	1.05872587756757	1.07603026624185	1.09381071167778	1.11200651206782	1.13056065992516	1.14941992444975	1.16853486773366	1.18785980462645	1.20735271622081	1.22697512653563	1.24669195123883	1.26647132630743	1.28628442347861	1.30610525828451	1.32591049544374	1.34567925544064	1.36539292528042	1.38503497567386	1.40459078627947	1.42404748010926	1.44339376777735	1.46261980192902
1.09790851911986	1.0618475309324	1.03198839049953	1.00704423125645	0.986131566586248	0.968626239489616	0.954077119476133	0.942151697214554	0.932600293915764	0.925231653794355	0.919895793182165	0.916471658774073	0.914858094840992	0.914967172242285	0.91671926312149	0.920039446700647	0.924854955413389	0.931093447060087	0.938681936197395	0.947546248195719	0.957610879722127	0.968799164523979	0.981033656141347	0.994236651118124	1.00833078808225	1.02323966982262	1.03888846697604	1.05520447278718	1.0721175882493	1.08956072548424	1.10747012430435	1.12578558246999	1.14445060427219	1.16341247487364	1.18262226952108	1.20203480751228	1.22160856087177	1.24130552725744	1.26109107585249	1.28093377403434	1.30080520155961	1.32067975794412	1.34053446770184	1.36034878717409	1.38010441584811	1.39978511434127	1.41937653061299	1.4388660354554	1.45824256789722	1.47749649082214
1.10238493080554	1.06697429011646	1.0377133618322	1.01332345664128	0.992927803201466	0.975907756467043	0.961816694388413	0.950325769816449	0.94118824656651	0.93421519683556	0.929258440030917	0.926198280129259	0.924934544554188	0.925379979351445	0.927455385526068	0.931086082198445	0.936199405546809	0.942723028651316	0.950583934790224	0.959707907037239	0.970019417538072	0.981441815243739	0.993897723937913	1.00730957462425	1.02160020837267	1.03669349763864	1.05251494563232	1.06899223416484	1.08605570018236	1.10363872964214	1.12167806433557	1.14011402268997	1.15889063955691	1.17795573267006	1.19726090502718	1.21676149313236	1.23641647103918	1.25618831965534	1.27604286997152	1.2959491278963	1.31587908732048	1.33580753697412	1.35571186563172	1.37557186929679	1.39536956317693	1.41508900054894	1.43471610001123	1.45423848212072	1.47364531600467	1.49292717621366
1.10715463434545	1.07242856163397	1.04379546882849	1.01998568557827	1.0001298096778	0.98361521944483	0.970000203519855	0.958959894848819	0.950250752249291	0.943686377286362	0.939120554160704	0.936435075163324	0.935530858387327	0.936321414800591	0.938728050787506	0.942676392247999	0.948093939093966	0.954908434811157	0.963046883084736	0.97243507385784	0.982997501923393	0.994657576826423	1.00733803621368	1.02096148727226	1.0354510131513	1.05073079331927	1.06672669843433	1.08336683114295	1.100581993932	1.11830607348702	1.13647633782001	1.15503364770859	1.17392258782201	1.19309152545649	1.21249260626511	1.23208169696283	1.25181828492571	1.27166534407809	1.29158917563372	1.3115592312607	1.3315479251755	1.3515304406136	1.37148453512271	1.39139034821115	1.41123021407452	1.43098848142486	1.45065134185577	1.47020666768778	1.48964385984176	1.50895370597239
1.11224774869409	1.07824323930074	1.05026986228795	1.02706792363342	1.0077761296341	0.991788457391436	0.978668556977824	0.968095896512095	0.959830411031408	0.953688455480396	0.949525958571362	0.947226346470369	0.946691747364017	0.947836536792677	0.950582611421989	0.95485597800304	0.960584366410394	0.967695651124074	0.976116912730139	0.985774001449124	0.996591485628281	1.00849288408085	1.02140109480523	1.03523894538539	1.04992980283104	1.06539819280142	1.08157038982844	1.09837495096559	1.1157431749137	1.13360947687696	1.15191167606621	1.1705911978934	1.18959319658951	1.20886660639718	1.22836413084393	1.24804218011141	1.26786076639165	1.28778336655094	1.30777676056712	1.32781085319507	1.34785848524642	1.36789523981439	1.38789924778076	1.40785099603901	1.42773314106998	1.44753032982003	1.4672290292523	1.48681736546406	1.50628497287606	1.52562285369306
1.11769871042613	1.08445584300484	1.05717655441227	1.03461221949316	1.01591049158872	1.00047259575666	0.987868049787123	0.977781054396344	0.969975334742679	0.964270248711964	0.960524069492197	0.958622018961903	0.958467568112335	0.95997606772394	0.963070098919913	0.967676131289554	0.973722197732691	0.981136370262727	0.989845868069749	0.999776659629685	1.01085344175756	1.02299989471003	1.03613912636954	1.05019423155979	1.06508890518698	1.08074806019687	1.09709841303933	1.11406901010133	1.13159167809615	1.14960138946455	1.16803654035393	1.18683914371224	1.20595494357574	1.22533345891922	1.2449279666853	1.26469543403464	1.28459640967234	1.30459488349328	1.32465812290776	1.34475649318507	1.3648632680804	1.38495443595908	1.40500850564648	1.4250063153397	1.444930847132	1.46476704902652	1.48450166574871	1.50412307920007	1.52362115901877	1.54298712341451
1.12354708535407	1.09110937442489	1.06456130602691	1.04266657500677	1.02458273572931	1.00971899562196	0.997651310274385	0.988069058792553	0.980740107502963	0.97548709569962	0.97217086381668	0.970678609541484	0.970915294223693	0.972797366804179	0.976248197306221	0.981194808862526	0.987565617947803	0.995288967131782	1.00429228155646	1.01450171085614	1.02584213952142	1.03823746516091	1.05161105830352	1.06588633063281	1.08098735135852	1.09683946381773	1.11336986611153	1.13050813029579	1.14818664406121	1.16634096676198	1.18491009800259	1.20383666180399	1.22306701276374	1.2425512727859	1.26224330809761	1.28210065661241	1.30208441545309	1.32215909779378	1.34229246727496	1.3624553572098	1.38262148072545	1.40276723693651	1.42287151727062	1.44291551518555	1.46288254174434	1.48275784885305	1.50252846141064	1.52218301916487	1.54171162870023	1.56110572569516
1.12983857259688	1.09825337299143	1.07247671924777	1.05128606420283	1.03384995208281	1.01958640593736	1.00807846272109	0.999021181106235	0.992186961942281	0.987402037161122	0.984530062945521	0.983460413398036	0.984099704378757	0.986365619548275	0.990182433644641	0.995477823656976	1.00218067839122	1.01021969106425	1.01952256623671	1.03001570291333	1.0416242370724	1.05427234356511	1.06788371175752	1.0823821227472	1.09769206894871	1.11373936930002	1.13045174504956	1.14775933172303	1.16559511216307	1.18389526330532	1.20259941553914	1.22165082814874	1.24099648757497	1.26058713726953	1.28037724894947	1.30032494532199	1.3203918840435	1.34054311198487	1.36074689794597	1.38097455091655	1.40120022990523	1.42140075031657	1.44155539088894	1.46164570433681	1.4816553340808	1.50156983879985	1.5213765259964	1.54106429532102	1.56062349204493	1.580045770788
1.13662625718261	1.10594522982999	1.08098359436245	1.06053422070285	1.04377788992978	1.03014238896333	1.01921856458414	1.01070771979174	1.00438723161144	1.00008727305054	0.997674593624191	0.997040967527308	0.998094847865354	1.00075530477404	1.00494764612761	1.01060031367934	1.01764276632292	1.02600413572096	1.03561248595459	1.04639453933607	1.05827575208148	1.07118064042369	1.08503327239603	1.09975785416468	1.11527935287429	1.1315241104787	1.14842041471007	1.16589900388941	1.18389349143986	1.20234070357152	1.2211809296186	1.24035808899081	1.25981982179396	1.27951751207715	1.29940625359613	1.31944476816489	1.33959528630464	1.35982339917024	1.38009788978356	1.40039055054852	1.42067599294684	1.44093145427805	1.46113660535009	1.48127336216947	1.50132570393303	1.5212794989866	1.54112233988484	1.56084338825247	1.58043322979931	1.59988373956845
[truncated: 50 more columns]
