# Supplementary material for: Physical observables to determine the nature of membrane-less cellular sub-compartments
Source: eLife. 2021 Oct 22;10:e69181. doi: 10.7554/eLife.69181 (PMC8598233; doi:10.7554/eLife.69181)
Supplement: Figure 4—source data 1. [file elife-69181-fig4-data1.zip › Fig4Cblack_1.csv]

0.01	4.04168333333333
0.0101901901901902	4.03295710476031
0.0103803803803804	4.02455184984467
0.0105705705705706	4.01645035059621
0.0107607607607608	4.00863660936173
0.010950950950951	4.0010957428543
0.0111411411411411	3.9938138870366
0.0113313313313313	3.98677811158325
0.0115215215215215	3.97997634281506
0.0117117117117117	3.97339729414227
0.0119019019019019	3.96703040317687
0.0120920920920921	3.96086577477964
0.0122822822822823	3.95489412939864
0.0124724724724725	3.94910675613444
0.0126626626626627	3.94349547003494
0.0128528528528529	3.93805257318184
0.013043043043043	3.93277081918166
0.0132332332332332	3.92764338071878
0.0134234234234234	3.9226638198669
0.0136136136136136	3.91782606088896
0.0138038038038038	3.91312436528583
0.013993993993994	3.90855330887952
0.0141841841841842	3.90410776074017
0.0143743743743744	3.89978286378588
0.0145645645645646	3.89557401690264
0.0147547547547548	3.89147685844708
0.0149449449449449	3.88748725100886
0.0151351351351351	3.88360126732198
0.0153253253253253	3.8798151772251
0.0155155155155155	3.87612543558096
0.0157057057057057	3.87252867107351
0.0158958958958959	3.86902167580928
0.0160860860860861	3.86560139565641
0.0162762762762763	3.86226492126109
0.0164664664664665	3.85900947968648
0.0166566566566567	3.85583242662449
0.0168468468468468	3.8527312391351
0.017037037037037	3.84970350887197
0.0172272272272272	3.84674693575688
0.0174174174174174	3.84385932206847
0.0176076076076076	3.84103856691418
0.0177977977977978	3.83828266105663
0.017987987987988	3.83558968206816
0.0181781781781782	3.83295778978956
0.0183683683683684	3.83038522207099
0.0185585585585586	3.82787029077471
0.0187487487487487	3.8254113780211
0.0189389389389389	3.82300693266094
0.0191291291291291	3.82065546695809
0.0193193193193193	3.81835555346811
0.0195095095095095	3.81610582209946
0.0196996996996997	3.81390495734496
0.0198898898898899	3.81175169567205
0.0200800800800801	3.80964482306139
0.0202702702702703	3.80758317268401
0.0204604604604605	3.80556562270805
0.0206506506506507	3.80359109422661
0.0208408408408408	3.80165854929918
0.021031031031031	3.79976698909923
0.0212212212212212	3.7979154521615
0.0214114114114114	3.79610301272264
0.0216016016016016	3.79432877914954
0.0217917917917918	3.79259189244996
0.021981981981982	3.79089152486045
0.0221721721721722	3.78922687850698
0.0223623623623624	3.78759718413391
0.0225525525525526	3.78600169989726
0.0227427427427427	3.78443971021854
0.0229329329329329	3.78291052469558
0.0231231231231231	3.7814134770672
0.0233133133133133	3.77994792422844
0.0235035035035035	3.77851324529369
0.0236936936936937	3.77710884070491
0.0238838838838839	3.77573413138244
0.0240740740740741	3.77438855791612
0.0242642642642643	3.77307157979438
0.0244544544544545	3.77178267466935
0.0246446446446446	3.77052133765598
0.0248348348348348	3.7692870806634
0.025025025025025	3.7680794317567
0.0252152152152152	3.76689793454767
0.0254054054054054	3.76574214761282
0.0255955955955956	3.76461164393747
0.0257857857857858	3.7635060103843
0.025975975975976	3.76242484718537
0.0261661661661662	3.76136776745619
0.0263563563563564	3.76033439673094
0.0265465465465465	3.75932437251752
0.0267367367367367	3.75833734387178
0.0269269269269269	3.75737297098962
0.0271171171171171	3.75643092481634
0.0273073073073073	3.75551088667234
0.0274974974974975	3.75461254789426
0.0276876876876877	3.75373560949101
0.0278778778778779	3.75287978181384
0.0280680680680681	3.75204478423975
0.0282582582582583	3.75123034486786
0.0284484484484484	3.75043620022776
0.0286386386386386	3.74966209499963
0.0288288288288288	3.74890778174538
0.029019019019019	3.74817302065033
0.0292092092092092	3.74745757927505
0.0293993993993994	3.7467612323168
0.0295895895895896	3.74608376138016
0.0297797797797798	3.74542495475647
0.02996996996997	3.74478460721164
0.0301601601601602	3.74416251978202
0.0303503503503504	3.74355849957794
0.0305405405405405	3.74297235959457
0.0307307307307307	3.74240391852982
0.0309209209209209	3.74185300060894
0.0311111111111111	3.74131943541561
0.0313013013013013	3.7408030577291
0.0314914914914915	3.74030370736742
0.0316816816816817	3.73982122903604
0.0318718718718719	3.7393554721821
0.0320620620620621	3.73890629085375
0.0322522522522523	3.7384735435645
0.0324424424424424	3.73805709316232
0.0326326326326326	3.73765680670336
0.0328228228228228	3.73727255532998
0.033013013013013	3.73690421415309
0.0332032032032032	3.73655166213848
0.0333933933933934	3.73621478199701
0.0335835835835836	3.73589346007861
0.0337737737737738	3.73558758626979
0.033963963963964	3.73529705389465
0.0341541541541542	3.7350217596191
0.0343443443443443	3.73476160335842
0.0345345345345345	3.73451648818771
0.0347247247247247	3.7342863202554
0.0349149149149149	3.73407100869952
0.0351051051051051	3.73387046556674
0.0352952952952953	3.73368460573397
0.0354854854854855	3.73351334683255
0.0356756756756757	3.73335660917481
0.0358658658658659	3.73321431568299
0.0360560560560561	3.73308639182039
0.0362462462462462	3.73297276552474
0.0364364364364364	3.73287336714358
0.0366266266266266	3.73278812937171
0.0368168168168168	3.73271698719059
0.037007007007007	3.73265987780952
0.0371971971971972	3.73261674060873
0.0373873873873874	3.73258751708417
0.0375775775775776	3.73257215079393
0.0377677677677678	3.73257058730633
0.037957957957958	3.7325827741496
0.0381481481481481	3.73260866076294
0.0383383383383383	3.73264819844922
0.0385285285285285	3.73270134032889
0.0387187187187187	3.73276804129541
0.0389089089089089	3.73284825797187
0.0390990990990991	3.73294194866895
0.0392892892892893	3.73304907334405
0.0394794794794795	3.73316959356165
0.0396696696696697	3.73330347245477
0.0398598598598599	3.73345067468755
0.0400500500500501	3.73361116641891
0.0402402402402402	3.7337849152672
0.0404304304304304	3.7339718902759
0.0406206206206206	3.73417206188022
0.0408108108108108	3.73438540187472
0.041001001001001	3.73461188338175
0.0411911911911912	3.73485148082078
0.0413813813813814	3.73510416987866
0.0415715715715716	3.73536992748054
0.0417617617617618	3.73564873176174
0.041951951951952	3.73594056204029
0.0421421421421421	3.73624539879024
0.0423323323323323	3.73656322361569
0.0425225225225225	3.73689401922556
0.0427127127127127	3.73723776940892
0.0429029029029029	3.73759445901111
0.0430930930930931	3.7379640739104
0.0432832832832833	3.7383466009953
0.0434734734734735	3.73874202814246
0.0436636636636637	3.73915034419517
0.0438538538538539	3.73957153894238
0.044044044044044	3.74000560309827
0.0442342342342342	3.74045252828239
0.0444244244244244	3.74091230700027
0.0446146146146146	3.74138493262451
0.0448048048048048	3.74187039937641
0.044994994994995	3.74236870230802
0.0451851851851852	3.74287983728465
0.0453753753753754	3.74340380096785
0.0455655655655656	3.74394059079875
0.0457557557557558	3.74449020498189
0.0459459459459459	3.74505264246944
0.0461361361361361	3.74562790294573
0.0463263263263263	3.74621598681226
0.0465165165165165	3.74681689517303
0.0467067067067067	3.74743062982027
0.0468968968968969	3.74805719322041
0.0470870870870871	3.74869658850053
0.0472772772772773	3.74934881943504
0.0474674674674675	3.75001389043274
0.0476576576576577	3.75069180652412
0.0478478478478479	3.75138257334904
0.048038038038038	3.75208619714465
0.0482282282282282	3.75280268473361
0.0484184184184184	3.7535320435126
0.0486086086086086	3.7542742814411
0.0487987987987988	3.75502940703039
0.048988988988989	3.75579742933287
0.0491791791791792	3.75657835793157
0.0493693693693694	3.75737220292998
0.0495595595595596	3.75817897494198
0.0497497497497498	3.75899868508216
0.0499399399399399	3.75983134495626
0.0501301301301301	3.76067696665184
0.0503203203203203	3.76153556272918
0.0505105105105105	3.76240714621239
0.0507007007007007	3.76329173058071
0.0508908908908909	3.76418932975999
0.0510810810810811	3.7650999581144
0.0512712712712713	3.76602363043828
0.0514614614614615	3.76696036194819
0.0516516516516517	3.76791016827515
0.0518418418418418	3.76887306545704
0.052032032032032	3.76984906993115
0.0522222222222222	3.77083819852689
0.0524124124124124	3.77184046845874
0.0526026026026026	3.77285589731921
0.0527927927927928	3.77388450307209
0.052982982982983	3.77492630404575
0.0531731731731732	3.77598131892664
0.0533633633633634	3.7770495667529
0.0535535535535536	3.77813106690812
0.0537437437437438	3.77922583911522
0.0539339339339339	3.78033390343047
0.0541241241241241	3.78145528023765
0.0543143143143143	3.78258999024228
0.0545045045045045	3.78373805446603
0.0546946946946947	3.78489949424125
0.0548848848848849	3.78607433120552
0.0550750750750751	3.78726258729643
0.0552652652652653	3.78846428474641
0.0554554554554555	3.78967944607768
0.0556456456456456	3.79090809409725
0.0558358358358358	3.79215025189214
0.056026026026026	3.79340594282459
0.0562162162162162	3.79467519052739
0.0564064064064064	3.79595801889935
0.0565965965965966	3.79725445210083
0.0567867867867868	3.79856451454932
0.056976976976977	3.79988823091519
0.0571671671671672	3.80122562611746
0.0573573573573574	3.80257672531971
0.0575475475475475	3.803941553926
0.0577377377377377	3.80532013757691
0.0579279279279279	3.8067125021457
0.0581181181181181	3.80811867373446
0.0583083083083083	3.80953867867039
0.0584984984984985	3.81097254350216
0.0586886886886887	3.81242029499627
0.0588788788788789	3.81388196013361
0.0590690690690691	3.81535756610594
0.0592592592592593	3.81684714031253
0.0594494494494495	3.81835071035686
0.0596396396396396	3.81986830404333
0.0598298298298298	3.82139994937408
0.06002002002002	3.82294567454587
0.0602102102102102	3.82450550794699
0.0604004004004004	3.82607947815427
0.0605905905905906	3.82766761393005
0.0607807807807808	3.8292699442194
0.060970970970971	3.83088649814713
0.0611611611611612	3.83251730501511
0.0613513513513513	3.83416239429946
0.0615415415415415	3.83582179564789
0.0617317317317317	3.83749553887703
0.0619219219219219	3.83918365396984
0.0621121121121121	3.84088617107312
0.0623023023023023	3.8426031204949
0.0624924924924925	3.84433453270211
0.0626826826826827	3.84608043831805
0.0628728728728729	3.84784086812012
0.0630630630630631	3.84961585303746
0.0632532532532533	3.85140542414865
0.0634434434434434	3.85320961267949
0.0636336336336336	3.85502845000082
0.0638238238238238	3.85686196762632
0.064014014014014	3.8587101972104
0.0642042042042042	3.86057317054613
0.0643943943943944	3.86245091956318
0.0645845845845846	3.86434347632582
0.0647747747747748	3.86625087303092
0.064964964964965	3.86817314200604
0.0651551551551552	3.8701103157075
0.0653453453453453	3.87206242671852
0.0655355355355355	3.87402950774735
0.0657257257257257	3.87601159162551
0.0659159159159159	3.87800871130597
0.0661061061061061	3.88002089986143
0.0662962962962963	3.88204819048257
0.0664864864864865	3.88409061647641
0.0666766766766767	3.8861482112646
0.0668668668668669	3.88822100838181
0.0670570570570571	3.89030904147417
0.0672472472472472	3.8924123442976
0.0674374374374374	3.89453095071636
0.0676276276276276	3.89666489470146
0.0678178178178178	3.8988142103292
0.068008008008008	3.90097893177965
0.0681981981981982	3.90315909333529
0.0683883883883884	3.9053547293795
0.0685785785785786	3.90756587439518
0.0687687687687688	3.90979256296342
0.068958958958959	3.9120348297621
0.0691491491491491	3.91429270956457
0.0693393393393393	3.91656623723834
0.0695295295295295	3.9188554477438
0.0697197197197197	3.92116037613295
0.0699099099099099	3.92348105754815
0.0701001001001001	3.92581752722089
0.0702902902902903	3.92816982047061
0.0704804804804805	3.93053797270346
0.0706706706706707	3.9329220194112
0.0708608608608609	3.93532199617
0.0710510510510511	3.93773793863934
0.0712412412412412	3.94016988256088
0.0714314314314314	3.94261786375737
0.0716216216216216	3.94508191813157
0.0718118118118118	3.94756208166522
0.072002002002002	3.95005839041795
0.0721921921921922	3.95257088052628
0.0723823823823824	3.95509958820261
0.0725725725725726	3.95764454973424
0.0727627627627628	3.96020580148234
0.072952952952953	3.96278337988104
0.0731431431431431	3.96537732143647
0.0733333333333333	3.96798766272581
0.0735235235235235	3.97061444039637
0.0737137137137137	3.9732576911647
0.0739039039039039	3.97591745181571
0.0740940940940941	3.97859375920176
0.0742842842842843	3.98128665024181
0.0744744744744745	3.98399616192059
0.0746646646646646	3.98672233128773
0.0748548548548549	3.98946519545696
0.075045045045045	3.99222479160527
0.0752352352352352	3.99500115697216
0.0754254254254254	3.99779432885879
0.0756156156156156	4.00060434462726
0.0758058058058058	4.0034312416998
0.075995995995996	4.00627505755805
0.0761861861861862	4.0091358297423
0.0763763763763764	4.01201359585078
0.0765665665665666	4.01490839353891
0.0767567567567567	4.01782026051862
0.0769469469469469	4.02074923455764
0.0771371371371371	4.02369535347879
0.0773273273273273	4.02665865515936
0.0775175175175175	4.02963917753038
0.0777077077077077	4.032636958576
0.0778978978978979	4.03565203633283
0.0780880880880881	4.0386844488893
0.0782782782782783	4.04173423438502
0.0784684684684685	4.04480143101019
0.0786586586586587	4.04788607700497
0.0788488488488489	4.05098821065885
0.079039039039039	4.05410787031013
0.0792292292292292	4.05724509434524
0.0794194194194194	4.06039992119824
0.0796096096096096	4.06357238935022
0.0797997997997998	4.06676253732874
0.07998998998999	4.06997040370728
0.0801801801801802	4.07319602710469
0.0803703703703704	4.07643944618466
0.0805605605605605	4.0797006996552
0.0807507507507507	4.0829798262681
0.0809409409409409	4.08627686481841
0.0811311311311311	4.08959185414398
0.0813213213213213	4.09292483312488
0.0815115115115115	4.09627584068299
0.0817017017017017	4.09964491578145
0.0818918918918919	4.10303209742424
0.0820820820820821	4.10643742465564
0.0822722722722723	4.10986093655982
0.0824624624624625	4.11330267226034
0.0826526526526526	4.11676267091973
0.0828428428428428	4.12024097173903
0.083033033033033	4.12373761395732
0.0832232232232232	4.12725263685135
0.0834134134134134	4.13078607973504
0.0836036036036036	4.13433798195911
0.0837937937937938	4.13790838291063
0.083983983983984	4.14149732201263
0.0841741741741742	4.14510483872368
0.0843643643643644	4.14873097253749
0.0845545545545546	4.15237576298252
0.0847447447447447	4.15603924962159
0.0849349349349349	4.15972147205149
0.0851251251251251	4.16342246990262
0.0853153153153153	4.16714228283858
0.0855055055055055	4.17088095055582
0.0856956956956957	4.17463851278329
0.0858858858858859	4.17841500928206
0.0860760760760761	4.18221047984497
0.0862662662662663	4.18602496429628
0.0864564564564564	4.18985850249133
0.0866466466466466	4.19371113431618
0.0868368368368368	4.19758289968731
0.087027027027027	4.20147383855125
0.0872172172172172	4.20538399088427
0.0874074074074074	4.20931339669205
0.0875975975975976	4.21326209600939
0.0877877877877878	4.21723012889983
0.087977977977978	4.2212175354554
0.0881681681681682	4.2252243557963
0.0883583583583584	4.22925063007058
0.0885485485485485	4.23329639845384
0.0887387387387387	4.23736170114895
0.0889289289289289	4.24144657838577
0.0891191191191191	4.24555107042081
0.0893093093093093	4.24967521753701
0.0894994994994995	4.25381906004342
0.0896896896896897	4.25798263827492
0.0898798798798799	4.26216599259199
0.0900700700700701	4.26636916338038
0.0902602602602603	4.27059219105089
0.0904504504504505	4.27483511603908
0.0906406406406406	4.27909797880502
0.0908308308308308	4.28338081983305
0.091021021021021	4.2876836796315
0.0912112112112112	4.29200659873243
0.0914014014014014	4.29634961769143
0.0915915915915916	4.30071277708735
0.0917817817817818	4.30509611752202
0.091971971971972	4.30949967962011
0.0921621621621622	4.31392350402877
0.0923523523523523	4.31836763141751
0.0925425425425425	4.32283210247791
0.0927327327327327	4.3273169579234
0.0929229229229229	4.33182223848904
0.0931131131131131	4.33634798493131
0.0933033033033033	4.34089423802789
0.0934934934934935	4.34546103857743
0.0936836836836837	4.35004842739934
0.0938738738738739	4.3546564453336
0.0940640640640641	4.35928513324053
0.0942542542542543	4.36393453200058
0.0944444444444444	4.36860468251415
0.0946346346346346	4.3732956257014
0.0948248248248248	4.37800740250199
0.095015015015015	4.38274005387494
0.0952052052052052	4.38749362079845
0.0953953953953954	4.39226814426964
0.0955855855855856	4.39706366530443
0.0957757757757758	4.40188022493731
0.095965965965966	4.40671786422118
0.0961561561561562	4.41157662422716
0.0963463463463463	4.41645654604441
0.0965365365365365	4.42135767077995
0.0967267267267267	4.42628003955849
0.0969169169169169	4.43122369352225
0.0971071071071071	4.43618867383079
0.0972972972972973	4.44117502166085
0.0974874874874875	4.44618277820616
0.0976776776776777	4.45121198467731
0.0978678678678679	4.45626268230156
0.098058058058058	4.46133491232267
0.0982482482482482	4.46642871600075
0.0984384384384384	4.47154413461214
0.0986286286286286	4.47668120944919
0.0988188188188188	4.48183998182014
0.099009009009009	4.48702049304897
0.0991991991991992	4.49222278447524
0.0993893893893894	4.49744689745395
0.0995795795795796	4.50269287335536
0.0997697697697698	4.5079607535649
0.09995995995996	4.51325057948298
0.10015015015015	4.51856239252487
0.10034034034034	4.52389623412055
0.100530530530531	4.52925214571456
0.100720720720721	4.53463016876591
0.100910910910911	4.54003034474788
0.101101101101101	4.54545271514792
0.101291291291291	4.55089732146753
0.101481481481481	4.55636420522208
0.101671671671672	4.56185340794075
0.101861861861862	4.56736497116632
0.102052052052052	4.57289893645513
0.102242242242242	4.57845534537687
0.102432432432432	4.58403423951452
0.102622622622623	4.58963566046419
0.102812812812813	4.59525964983501
0.103003003003003	4.60090624924902
0.103193193193193	4.60657550034104
0.103383383383383	4.61226744475855
0.103573573573574	4.61798212416158
0.103763763763764	4.62371958022259
0.103953953953954	4.62947985462636
0.104144144144144	4.63526298906988
0.104334334334334	4.64106902526223
0.104524524524525	4.64689800492448
0.104714714714715	4.65274996978957
0.104904904904905	4.65862496160222
0.105095095095095	4.66452302211881
0.105285285285285	4.67044419310726
0.105475475475475	4.67638851634697
0.105665665665666	4.68235603362866
0.105855855855856	4.68834678675433
0.106046046046046	4.69436081753709
0.106236236236236	4.70039816780114
0.106426426426426	4.70645887938159
0.106616616616617	4.71254299412442
0.106806806806807	4.71865055388636
0.106996996996997	4.7247816005348
0.107187187187187	4.73093617594769
0.107377377377377	4.73711432201347
0.107567567567568	4.74331608063092
0.107757757757758	4.74954149370913
0.107947947947948	4.7557906031674
0.108138138138138	4.76206345093511
0.108328328328328	4.76836007895166
0.108518518518519	4.77468052916639
0.108708708708709	4.78102484353849
0.108898898898899	4.78739306403689
0.109089089089089	4.79378523264019
0.109279279279279	4.80020139133659
0.109469469469469	4.80664158212379
0.10965965965966	4.81310584700891
0.10984984984985	4.81959422800841
0.11004004004004	4.82610676714801
0.11023023023023	4.83264350646262
0.11042042042042	4.83920448799623
0.110610610610611	4.84578975380187
0.110800800800801	4.8523993459415
0.110990990990991	4.85903330648596
0.111181181181181	4.86569167751489
0.111371371371371	4.87237450111662
0.111561561561562	4.87908181938816
0.111751751751752	4.88581367443504
0.111941941941942	4.89257010837134
0.112132132132132	4.89935116331953
0.112322322322322	4.90615688141045
0.112512512512512	4.9129873047832
0.112702702702703	4.91984247558513
0.112892892892893	4.9267224359717
0.113083083083083	4.93362722810646
0.113273273273273	4.94055689416097
0.113463463463463	4.94751147631472
0.113653653653654	4.95449101675508
0.113843843843844	4.96149555767723
0.114034034034034	4.96852514128409
0.114224224224224	4.97557980978625
0.114414414414414	4.98265960540194
0.114604604604605	4.98976457035691
0.114794794794795	4.99689474688442
0.114984984984985	5.00405017722516
0.115175175175175	5.01123090362716
0.115365365365365	5.01843696834578
0.115555555555556	5.02566841364361
0.115745745745746	5.03292528179044
0.115935935935936	5.04020761506318
0.116126126126126	5.0475154557458
0.116316316316316	5.05484884612928
0.116506506506507	5.06220782851157
0.116696696696697	5.0695924451975
0.116886886886887	5.07700273849875
0.117077077077077	5.08443875073377
0.117267267267267	5.09190052422777
0.117457457457457	5.09938810131259
0.117647647647648	5.10690152432674
0.117837837837838	5.11444083561526
0.118028028028028	5.12200607752973
0.118218218218218	5.12959729242817
0.118408408408408	5.13721452267502
0.118598598598599	5.1448578106411
0.118788788788789	5.1525271987035
0.118978978978979	5.1602227292456
0.119169169169169	5.16794444465697
0.119359359359359	5.17569238733335
0.11954954954955	5.18346659967658
0.11973973973974	5.19126712409456
0.11992992992993	5.19909400300121
0.12012012012012	5.20694727881641
0.12031031031031	5.21482699396596
0.1205005005005	5.22273319088154
0.120690690690691	5.23066591200065
0.120880880880881	5.23862519976655
0.121071071071071	5.24661109662826
0.121261261261261	5.25462364504048
0.121451451451451	5.26266288746355
0.121641641641642	5.27072886636342
0.121831831831832	5.27882162421159
0.122022022022022	5.28694120348507
0.122212212212212	5.29508764666634
0.122402402402402	5.30326099624333
0.122592592592593	5.31146129470932
0.122782782782783	5.31968858456295
0.122972972972973	5.32794290830818
0.123163163163163	5.33622430845421
0.123353353353353	5.34453282751547
0.123543543543544	5.35286850801157
0.123733733733734	5.36123139246726
0.123923923923924	5.36962152341238
0.124114114114114	5.37803894338186
0.124304304304304	5.38648369491563
0.124494494494494	5.39495582055861
0.124684684684685	5.40345536286069
0.124874874874875	5.41198236437664
0.125065065065065	5.42053686766611
0.125255255255255	5.42911891529359
0.125445445445445	5.43772854982838
0.125635635635636	5.44636581384452
0.125825825825826	5.4550307499208
0.126016016016016	5.46372340064068
0.126206206206206	5.47244380859228
0.126396396396396	5.48119201636835
0.126586586586587	5.48996806656622
0.126776776776777	5.49877200178778
0.126966966966967	5.50760386463942
0.127157157157157	5.51646369773202
0.127347347347347	5.52535154368093
0.127537537537538	5.53426744510588
0.127727727727728	5.54321144463101
0.127917917917918	5.55218358488482
0.128108108108108	5.56118390850009
0.128298298298298	5.57021245811394
0.128488488488488	5.57926927636769
0.128678678678679	5.58835440590692
0.128868868868869	5.5974678893814
0.129059059059059	5.60660976944506
0.129249249249249	5.61578008875594
0.129439439439439	5.62497888997621
0.12962962962963	5.6342062157721
0.12981981981982	5.64346210881387
0.13001001001001	5.6527466117758
0.1302002002002	5.66205976733617
0.13039039039039	5.67140161817718
0.130580580580581	5.68077220698498
0.130770770770771	5.6901715764496
0.130960960960961	5.69959976926495
0.131151151151151	5.70905682812876
0.131341341341341	5.7185427957426
0.131531531531532	5.72805771481181
0.131721721721722	5.73760162804547
0.131911911911912	5.74717457815642
0.132102102102102	5.75677660786118
0.132292292292292	5.76640775987996
0.132482482482482	5.77606807693661
0.132672672672673	5.78575760175861
0.132862862862863	5.79547637707704
0.133053053053053	5.80522444562654
0.133243243243243	5.81500185014531
0.133433433433433	5.82480863337506
0.133623623623624	5.83464483806101
0.133813813813814	5.84451050695183
0.134004004004004	5.85440568279966
0.134194194194194	5.86433040836006
0.134384384384384	5.87428472639196
0.134574574574575	5.8842686796577
0.134764764764765	5.89428231092294
0.134954954954955	5.9043256629567
0.135145145145145	5.91439877853127
0.135335335335335	5.92450170042224
0.135525525525526	5.93463447140845
0.135715715715716	5.94479713427197
0.135905905905906	5.9549897317981
0.136096096096096	5.9652123067753
0.136286286286286	5.97546490199522
0.136476476476476	5.98574756025266
0.136666666666667	5.99606032434552
0.136856856856857	6.00640323707481
0.137047047047047	6.01677634124462
0.137237237237237	6.02717967966211
0.137427427427427	6.03761329513746
0.137617617617618	6.04807723048387
0.137807807807808	6.05857152851755
0.137997997997998	6.06909623205766
0.138188188188188	6.07965138392634
0.138378378378378	6.09023702694865
0.138568568568569	6.10085320395256
0.138758758758759	6.11149995776894
0.138948948948949	6.12217733123154
0.139139139139139	6.13288536717695
0.139329329329329	6.14362410844461
0.13951951951952	6.15439359787677
0.13970970970971	6.16519387831847
0.1398998998999	6.17602499261753
0.14009009009009	6.18688698362453
0.14028028028028	6.1977798941928
0.14047047047047	6.20870376717838
0.140660660660661	6.21965864544001
0.140850850850851	6.23064457183913
0.141041041041041	6.24166158923982
0.141231231231231	6.25270974050884
0.141421421421421	6.26378906851556
0.141611611611612	6.27489961613197
0.141801801801802	6.28604142623266
0.141991991991992	6.29721454169479
0.142182182182182	6.30841900539808
0.142372372372372	6.3196548602248
0.142562562562563	6.33092214905974
0.142752752752753	6.34222091479022
0.142942942942943	6.35355120030603
0.143133133133133	6.36491304849944
0.143323323323323	6.37630650226519
0.143513513513514	6.38773160450046
0.143703703703704	6.39918839810486
0.143893893893894	6.41067692598041
0.144084084084084	6.42219723103153
0.144274274274274	6.433749356165
0.144464464464464	6.44533334428999
0.144654654654655	6.45694923831802
0.144844844844845	6.46859708116291
0.145035035035035	6.48027691574084
0.145225225225225	6.49198878497026
0.145415415415415	6.50373273177194
0.145605605605606	6.51550879906889
0.145795795795796	6.5273170297864
0.145985985985986	6.53915746685199
0.146176176176176	6.55103015319542
0.146366366366366	6.56293513174867
0.146556556556557	6.5748724454459
0.146746746746747	6.58684213722346
0.146936936936937	6.5988442500199
0.147127127127127	6.61087882677588
0.147317317317317	6.62294591043424
0.147507507507508	6.63504554393995
0.147697697697698	6.64717777024007
0.147887887887888	6.65934263228378
0.148078078078078	6.67154017302235
0.148268268268268	6.68377043540912
0.148458458458458	6.6960334623995
0.148648648648649	6.70832929695095
0.148838838838839	6.72065798202294
0.149029029029029	6.733019560577
0.149219219219219	6.74541407557665
0.149409409409409	6.75784156998741
0.1495995995996	6.77030208677678
0.14978978978979	6.78279566891425
0.14997997997998	6.79532235937125
0.15017017017017	6.80788220112116
0.15036036036036	6.8204752371393
0.150550550550551	6.83310151040292
0.150740740740741	6.84576106389117
0.150930930930931	6.8584539405851
0.151121121121121	6.87118018346765
0.151311311311311	6.88393983552363
0.151501501501502	6.89673293973971
0.151691691691692	6.90955953910443
0.151881881881882	6.92241967660814
0.152072072072072	6.93531339524304
0.152262262262262	6.94824073800315
0.152452452452452	6.96120174788428
0.152642642642643	6.97419646788403
0.152832832832833	6.98722494100181
0.153023023023023	7.00028721023878
0.153213213213213	7.01338331859786
0.153403403403403	7.02651330908374
0.153593593593594	7.03967722470282
0.153783783783784	7.05287510846325
0.153973973973974	7.0661070033749
0.154164164164164	7.07937295244932
0.154354354354354	7.0926729986998
0.154544544544545	7.10600718514127
0.154734734734735	7.11937555479037
0.154924924924925	7.13277815066538
0.155115115115115	7.14621501578627
0.155305305305305	7.15968619317461
0.155495495495495	7.17319172585364
0.155685685685686	7.18673165684822
0.155875875875876	7.2003060291848
0.156066066066066	7.21391488589147
0.156256256256256	7.2275582699979
0.156446446446446	7.24123622453534
0.156636636636637	7.25494879253662
0.156826826826827	7.26869601703614
0.157017017017017	7.28247794106986
0.157207207207207	7.29629460767528
0.157397397397397	7.31014605989145
0.157587587587588	7.32403234075893
0.157777777777778	7.33795349331981
0.157967967967968	7.35190956061771
0.158158158158158	7.36590058569772
0.158348348348348	7.37992661160644
0.158538538538539	7.39398768139195
0.158728728728729	7.4080838381038
0.158918918918919	7.42221512479302
0.159109109109109	7.43638158451208
0.159299299299299	7.45058326031492
0.159489489489489	7.4648201952569
0.15967967967968	7.47909243239481
0.15986986986987	7.49340001478688
0.16006006006006	7.50774298549275
0.16025025025025	7.52212138757345
0.16044044044044	7.53653526409143
0.160630630630631	7.55098465811051
0.160820820820821	7.56546961269591
0.161011011011011	7.57999017091421
0.161201201201201	7.59454637583335
0.161391391391391	7.60913827052264
0.161581581581582	7.62376589805273
0.161771771771772	7.63842930149563
0.161961961961962	7.65312852392465
0.162152152152152	7.66786360841445
0.162342342342342	7.68263459804099
0.162532532532533	7.69744153588157
0.162722722722723	7.71228446501476
0.162912912912913	7.72716342852044
0.163103103103103	7.74207846947977
0.163293293293293	7.75702963097521
0.163483483483484	7.77201695609045
0.163673673673674	7.78704048791049
0.163863863863864	7.80210026952155
0.164054054054054	7.81719634401114
0.164244244244244	7.83232875446797
0.164434434434434	7.84749754398202
0.164624624624625	7.86270275564448
0.164814814814815	7.87794443254776
0.165005005005005	7.8932226177855
0.165195195195195	7.90853735445253
0.165385385385385	7.92388868564489
0.165575575575576	7.93927665445982
0.165765765765766	7.95470130399573
0.165955955955956	7.97016267735221
0.166146146146146	7.98566081763005
0.166336336336336	8.00119576793117
0.166526526526527	8.01676757135869
0.166716716716717	8.03237627101683
0.166906906906907	8.04802191001101
0.167097097097097	8.06370453144777
0.167287287287287	8.07942417843476
0.167477477477477	8.0951808940808
0.167667667667668	8.11097472149579
0.167857857857858	8.12680570379077
0.168048048048048	8.14267388407789
0.168238238238238	8.15857930547039
0.168428428428428	8.17452201108259
0.168618618618619	8.19050204402994
0.168808808808809	8.20651944742895
0.168998998998999	8.22257426439719
0.169189189189189	8.23866653805334
0.169379379379379	8.25479631151711
0.16956956956957	8.2709636279093
0.16975975975976	8.28716853035173
0.16994994994995	8.30341106196729
0.17014014014014	8.31969126587991
0.17033033033033	8.33600918521456
0.170520520520521	8.35236486309721
0.170710710710711	8.36875834265489
0.170900900900901	8.38518966701563
0.171091091091091	8.40165887930848
0.171281281281281	8.41816602266348
0.171471471471471	8.43471114021171
0.171661661661662	8.4512942750852
0.171851851851852	8.467915470417
0.172042042042042	8.48457476934114
0.172232232232232	8.50127221499263
0.172422422422422	8.51800785050744
0.172612612612613	8.53478171902252
0.172802802802803	8.5515938636758
0.172992992992993	8.56844432760613
0.173183183183183	8.58533315395335
0.173373373373373	8.60226038585822
0.173563563563564	8.61922606646246
0.173753753753754	8.63623023890872
0.173943943943944	8.65327294634059
0.174134134134134	8.67035423190258
0.174324324324324	8.68747413874012
0.174514514514515	8.70463270999957
0.174704704704705	8.72182998882817
0.174894894894895	8.73906601837411
0.175085085085085	8.75634084178646
0.175275275275275	8.77365450221518
0.175465465465465	8.79100704281114
0.175655655655656	8.80839850672608
0.175845845845846	8.82582893711265
0.176036036036036	8.84329837712434
0.176226226226226	8.86080686991554
0.176416416416416	8.8783544586415
0.176606606606607	8.89594118645835
0.176796796796797	8.91356709652304
0.176986986986987	8.93123223199342
0.177177177177177	8.94893663602817
0.177367367367367	8.9666803517868
0.177557557557558	8.98446342242969
0.177747747747748	9.00228589111803
0.177937937937938	9.02014780101387
0.178128128128128	9.03804919528006
0.178318318318318	9.05599011708029
0.178508508508509	9.07397060957907
0.178698698698699	9.09199071594171
0.178888888888889	9.11005047933434
0.179079079079079	9.12814994292389
0.179269269269269	9.14628914987811
0.179459459459459	9.16446814336552
0.17964964964965	9.18268696655545
0.17983983983984	9.20094566261802
0.18003003003003	9.21924427472412
0.18022022022022	9.23758284604544
0.18041041041041	9.25596141975443
0.180600600600601	9.27438003902432
0.180790790790791	9.29283874702911
0.180980980980981	9.31133758694356
0.181171171171171	9.32987660194319
0.181361361361361	9.34845583520428
0.181551551551552	9.36707532990386
0.181741741741742	9.38573512921971
0.181931931931932	9.40443527633035
0.182122122122122	9.42317581441505
0.182312312312312	9.4419567866538
0.182502502502503	9.46077823622734
0.182692692692693	9.47964020631712
0.182882882882883	9.49854274010535
0.183073073073073	9.51748588077492
0.183263263263263	9.53646967150946
0.183453453453453	9.55549415549331
0.183643643643644	9.57455937591153
0.183833833833834	9.59366537594987
0.184024024024024	9.61281219879479
0.184214214214214	9.63199988763345
0.184404404404404	9.6512284856537
0.184594594594595	9.6704980360441
0.184784784784785	9.68980858199388
0.184974974974975	9.70916016669295
0.185165165165165	9.72855283333193
0.185355355355355	9.7479866251021
0.185545545545546	9.7674615851954
0.185735735735736	9.78697775680447
0.185925925925926	9.8065351831226
0.186116116116116	9.82613390734375
0.186306306306306	9.84577397266253
0.186496496496496	9.86545542227423
0.186686686686687	9.88517829937478
0.186876876876877	9.90494264716075
0.187067067067067	9.92474850882938
0.187257257257257	9.94459592757854
0.187447447447447	9.96448494660674
0.187637637637638	9.98441560911314
0.187827827827828	10.0043879582975
0.188018018018018	10.0244020373603
0.188208208208208	10.0444578895025
0.188398398398398	10.0645555579259
0.188588588588589	10.0846950858326
0.188778778778779	10.1048765164257
0.188968968968969	10.1250998929086
0.189159159159159	10.1453652584855
0.189349349349349	10.1656726563612
0.18953953953954	10.1860221297409
0.18972972972973	10.2064137218307
0.18991991991992	10.2268474758371
0.19011011011011	10.2473234349673
0.1903003003003	10.267841642429
0.19049049049049	10.2884021414305
0.190680680680681	10.3090049751808
0.190870870870871	10.3296501868894
0.191061061061061	10.3503378197664
0.191251251251251	10.3710679170225
0.191441441441441	10.3918405218689
0.191631631631632	10.4126556775175
0.191821821821822	10.4335134271806
0.192012012012012	10.4544138140712
0.192202202202202	10.4753568814029
0.192392392392392	10.4963426723898
0.192582582582583	10.5173712302464
0.192772772772773	10.538442598188
0.192962962962963	10.5595568194305
0.193153153153153	10.58071393719
0.193343343343343	10.6019139946835
0.193533533533534	10.6231570351283
0.193723723723724	10.6444431017425
0.193913913913914	10.6657722377445
0.194104104104104	10.6871444863534
0.194294294294294	10.7085598907887
0.194484484484484	10.7300184942705
0.194674674674675	10.7515203400195
0.194864864864865	10.7730654712568
0.195055055055055	10.7946539312042
0.195245245245245	10.8162857630838
0.195435435435435	10.8379610101183
0.195625625625626	10.859679715531
0.195815815815816	10.8814419225457
0.196006006006006	10.9032476743866
0.196196196196196	10.9250970142785
0.196386386386386	10.9469899854468
0.196576576576577	10.9689266311171
0.196766766766767	10.9909069945159
0.196956956956957	11.0129311188698
0.197147147147147	11.0349990474063
0.197337337337337	11.057110823353
0.197527527527528	11.0792664899384
0.197717717717718	11.1014660903911
0.197907907907908	11.1237096679404
0.198098098098098	11.145997265816
0.198288288288288	11.1683289272483
0.198478478478478	11.1907046954679
0.198668668668669	11.213124613706
0.198858858858859	11.2355887251944
0.199049049049049	11.258097073165
0.199239239239239	11.2806497008506
0.199429429429429	11.3032466514842
0.19961961961962	11.3258879682994
0.19980980980981	11.3485736945303
0.2	11.3713038734112
