# Supplementary material for: Physical observables to determine the nature of membrane-less cellular sub-compartments
Source: eLife. 2021 Oct 22;10:e69181. doi: 10.7554/eLife.69181 (PMC8598233; doi:10.7554/eLife.69181)
Supplement: Figure 4—source data 1. [file elife-69181-fig4-data1.zip › Fig4Cblack_2.csv]

0.01	4.04168333333333
0.0101901901901902	3.99053476382789
0.0103803803803804	3.94126106680396
0.0105705705705706	3.89376109137202
0.0107607607607608	3.8479408391813
0.010950950950951	3.8037128433127
0.0111411411411411	3.76099561078906
0.0113313313313313	3.71971312122848
0.0115215215215215	3.67979437515316
0.0117117117117117	3.64117298630908
0.0119019019019019	3.60378681307378
0.0120920920920921	3.56757762464833
0.0122822822822823	3.53249079826338
0.0124724724724725	3.49847504408861
0.0126626626626627	3.46548215493299
0.0128528528528529	3.43346677816781
0.013043043043043	3.40238620760441
0.0132332332332332	3.3722001933188
0.0134234234234234	3.34287076764335
0.0136136136136136	3.31436208574449
0.0138038038038038	3.28664027937957
0.013993993993994	3.25967332257922
0.0141841841841842	3.23343090813568
0.0143743743743744	3.20788433389646
0.0145645645645646	3.1830063979669
0.0147547547547548	3.15877130201785
0.0149449449449449	3.13515456197642
0.0151351351351351	3.11213292545032
0.0153253253253253	3.08968429530096
0.0155155155155155	3.06778765883752
0.0157057057057057	3.04642302215575
0.0158958958958959	3.02557134919033
0.0160860860860861	3.00521450509099
0.0162762762762763	2.98533520356844
0.0164664664664665	2.96591695788934
0.0166566566566567	2.9469440352286
0.0168468468468468	2.92840141411362
0.017037037037037	2.91027474471897
0.0172272272272272	2.89255031179117
0.0174174174174174	2.87521500000248
0.0176076076076076	2.85825626155018
0.0177977977977978	2.84166208583319
0.017987987987988	2.82542097105248
0.0181781781781782	2.80952189759419
0.0183683683683684	2.7939543030664
0.0185585585585586	2.77870805887077
0.0187487487487487	2.76377344820023
0.0189389389389389	2.74914114536236
0.0191291291291291	2.73480219633621
0.0193193193193193	2.72074800047758
0.0195095095095095	2.70697029329443
0.0196996996996997	2.69346113021999
0.0198898898898899	2.68021287131691
0.0200800800800801	2.66721816685062
0.0202702702702703	2.65446994367491
0.0204604604604605	2.64196139237676
0.0206506506506507	2.62968595513159
0.0208408408408408	2.61763731422348
0.021031031031031	2.6058093811883
0.0212212212212212	2.5941962865406
0.0214114114114114	2.58279237004806
0.0216016016016016	2.57159217151972
0.0217917917917918	2.56059042207654
0.021981981981982	2.54978203587517
0.0221721721721722	2.53916210225766
0.0223623623623624	2.52872587830177
0.0225525525525526	2.5184687817482
0.0227427427427427	2.50838638428279
0.0229329329329329	2.49847440515286
0.0231231231231231	2.48872870509873
0.0233133133133133	2.47914528058216
0.0235035035035035	2.46972025829513
0.0236936936936937	2.46044988993294
0.0238838838838839	2.45133054721723
0.0240740740740741	2.44235871715472
0.0242642642642643	2.43353099751908
0.0244544544544545	2.42484409254357
0.0246446446446446	2.41629480881312
0.0248348348348348	2.40788005134519
0.025025025025025	2.39959681984935
0.0252152152152152	2.39144220515608
0.0254054054054054	2.38341338580607
0.0255955955955956	2.37550762479149
0.0257857857857858	2.36772226644151
0.025975975975976	2.3600547334447
0.0261661661661662	2.35250252400118
0.0263563563563564	2.34506320909811
0.0265465465465465	2.33773442990239
0.0267367367367367	2.33051389526448
0.0269269269269269	2.32339937932813
0.0271171171171171	2.31638871924065
0.0273073073073073	2.30947981295887
0.0274974974974975	2.30267061714614
0.0276876876876877	2.29595914515605
0.0278778778778779	2.28934346509861
0.0280680680680681	2.28282169798513
0.0282582582582583	2.27639201594795
0.0284484484484484	2.27005264053164
0.0286386386386386	2.26380184105222
0.0288288288288288	2.2576379330214
0.029019019019019	2.25155927663273
0.0292092092092092	2.24556427530691
0.0293993993993994	2.2396513742936
0.0295895895895896	2.23381905932707
0.0297797797797798	2.22806585533348
0.02996996996997	2.22239032518723
0.0301601601601602	2.21679106851453
0.0303503503503504	2.21126672054184
0.0305405405405405	2.20581595098738
0.0307307307307307	2.20043746299378
0.0309209209209209	2.19512999210015
0.0311111111111111	2.18989230525185
0.0313013013013013	2.18472319984634
0.0314914914914915	2.1796215028136
0.0316816816816817	2.17458606972972
0.0318718718718719	2.16961578396215
0.0320620620620621	2.16470955584549
0.0322522522522523	2.15986632188629
0.0324424424424424	2.15508504399594
0.0326326326326326	2.15036470875033
0.0328228228228228	2.1457043266753
0.033013013013013	2.1411029315567
0.0332032032032032	2.13655957977426
0.0333933933933934	2.13207334965813
0.0335835835835836	2.1276433408674
0.0337737737737738	2.12326867378949
0.033963963963964	2.11894848895983
0.0341541541541542	2.11468194650082
0.0343443443443443	2.11046822557958
0.0345345345345345	2.10630652388343
0.0347247247247247	2.10219605711279
0.0349149149149149	2.09813605849052
0.0351051051051051	2.09412577828729
0.0352952952952953	2.09016448336224
0.0354854854854855	2.08625145671846
0.0356756756756757	2.08238599707265
0.0358658658658659	2.07856741843849
0.0360560560560561	2.07479504972322
0.0362462462462462	2.07106823433684
0.0364364364364364	2.06738632981366
0.0366266266266266	2.06374870744556
0.0368168168168168	2.06015475192663
0.037007007007007	2.05660386100881
0.0371971971971972	2.05309544516803
0.0373873873873874	2.04962892728061
0.0375775775775776	2.04620374230943
0.0377677677677678	2.0428193369996
0.037957957957958	2.0394751695833
0.0381481481481481	2.03617070949343
0.0383383383383383	2.03290543708574
0.0385285285285285	2.02967884336933
0.0387187187187187	2.02649042974489
0.0389089089089089	2.02333970775081
0.0390990990990991	2.02022619881657
0.0392892892892893	2.01714943402335
0.0394794794794795	2.01410895387155
0.0396696696696697	2.01110430805499
0.0398598598598599	2.00813505524158
0.0400500500500501	2.00520076286025
0.0402402402402402	2.00230100689388
0.0404304304304304	1.99943537167815
0.0406206206206206	1.99660344970595
0.0408108108108108	1.99380484143736
0.041001001001001	1.9910391551148
0.0411911911911912	1.98830600658341
0.0413813813813814	1.98560501911632
0.0415715715715716	1.98293582324475
0.0417617617617618	1.98029805659273
0.041951951951952	1.97769136371629
0.0421421421421421	1.9751153959471
0.0423323323323323	1.97256981124022
0.0425225225225225	1.97005427402597
0.0427127127127127	1.9675684550658
0.0429029029029029	1.96511203131195
0.0430930930930931	1.96268468577081
0.0432832832832833	1.96028610736993
0.0434734734734735	1.9579159908285
0.0436636636636637	1.9555740365312
0.0438538538538539	1.95325995040536
0.044044044044044	1.95097344380129
0.0442342342342342	1.94871423337567
0.0444244244244244	1.94648204097802
0.0446146146146146	1.94427659353993
0.0448048048048048	1.94209762296728
0.044994994994995	1.93994486603506
0.0451851851851852	1.93781806428491
0.0453753753753754	1.93571696392524
0.0455655655655656	1.93364131573379
0.0457557557557558	1.93159087496273
0.0459459459459459	1.92956540124598
0.0461361361361361	1.92756465850896
0.0463263263263263	1.92558841488044
0.0465165165165165	1.92363644260667
0.0467067067067067	1.92170851796748
0.0468968968968969	1.91980442119455
0.0470870870870871	1.91792393639157
0.0472772772772773	1.91606685145634
0.0474674674674675	1.91423295800481
0.0476576576576577	1.91242205129683
0.0478478478478479	1.9106339301638
0.048038038038038	1.90886839693789
0.0482282282282282	1.90712525738306
0.0484184184184184	1.90540432062766
0.0486086086086086	1.90370539909859
0.0487987987987988	1.90202830845704
0.048988988988989	1.90037286753568
0.0491791791791792	1.89873889827738
0.0493693693693694	1.89712622567525
0.0495595595595596	1.89553467771414
0.0497497497497498	1.89396408531347
0.0499399399399399	1.89241428227131
0.0501301301301301	1.89088510520979
0.0503203203203203	1.88937639352176
0.0505105105105105	1.88788798931857
0.0507007007007007	1.88641973737914
0.0508908908908909	1.88497148510006
0.0510810810810811	1.8835430824469
0.0512712712712713	1.88213438190654
0.0514614614614615	1.88074523844059
0.0516516516516517	1.87937550943982
0.0518418418418418	1.8780250546796
0.052032032032032	1.87669373627633
0.0522222222222222	1.87538141864479
0.0524124124124124	1.87408796845646
0.0526026026026026	1.87281325459872
0.0527927927927928	1.87155714813493
0.052982982982983	1.87031952226536
0.0531731731731732	1.86910025228902
0.0533633633633634	1.86789921556619
0.0535535535535536	1.86671629148189
0.0537437437437438	1.86555136140999
0.0539339339339339	1.86440430867822
0.0541241241241241	1.86327501853373
0.0543143143143143	1.86216337810962
0.0545045045045045	1.8610692763919
0.0546946946946947	1.85999260418739
0.0548848848848849	1.85893325409208
0.0550750750750751	1.85789112046032
0.0552652652652653	1.85686609937448
0.0554554554554555	1.85585808861539
0.0556456456456456	1.85486698763327
0.0558358358358358	1.85389269751932
0.056026026026026	1.85293512097785
0.0562162162162162	1.85199416229902
0.0564064064064064	1.85106972733207
0.0565965965965966	1.85016172345914
0.0567867867867868	1.84927005956962
0.056976976976977	1.84839464603496
0.0571671671671672	1.84753539468403
0.0573573573573574	1.84669221877895
0.0575475475475475	1.84586503299145
0.0577377377377377	1.84505375337957
0.0579279279279279	1.84425829736498
0.0581181181181181	1.84347858371064
0.0583083083083083	1.8427145324989
0.0584984984984985	1.84196606511009
0.0586886886886887	1.84123310420147
0.0588788788788789	1.84051557368662
0.0590690690690691	1.83981339871517
0.0592592592592593	1.83912650565305
0.0594494494494495	1.83845482206293
0.0596396396396396	1.83779827668522
0.0598298298298298	1.83715679941932
0.06002002002002	1.83653032130526
0.0602102102102102	1.83591877450566
0.0604004004004004	1.83532209228812
0.0605905905905906	1.83474020900779
0.0607807807807808	1.83417306009045
0.060970970970971	1.83362058201572
0.0611611611611612	1.83308271230075
0.0613513513513513	1.83255938948408
0.0615415415415415	1.83205055310991
0.0617317317317317	1.83155614371255
0.0619219219219219	1.83107610280128
0.0621121121121121	1.83061037284537
0.0623023023023023	1.83015889725945
0.0624924924924925	1.82972162038911
0.0626826826826827	1.8292984874968
0.0628728728728729	1.82888944474796
0.0630630630630631	1.82849443919737
0.0632532532532533	1.82811341877582
0.0634434434434434	1.82774633227695
0.0636336336336336	1.82739312934437
0.0638238238238238	1.82705376045901
0.064014014014014	1.82672817692665
0.0642042042042042	1.82641633086571
0.0643943943943944	1.82611817519528
0.0645845845845846	1.82583366362329
0.0647747747747748	1.82556275063495
0.064964964964965	1.82530539148137
0.0651551551551552	1.82506154216839
0.0653453453453453	1.82483115944558
0.0655355355355355	1.82461420079545
0.0657257257257257	1.82441062442286
0.0659159159159159	1.82422038924459
0.0661061061061061	1.8240434548791
0.0662962962962963	1.82387978163644
0.0664864864864865	1.82372933050843
0.0666766766766767	1.82359206315884
0.0668668668668669	1.82346794191391
0.0670570570570571	1.82335692975292
0.0672472472472472	1.82325899029896
0.0674374374374374	1.82317408780987
0.0676276276276276	1.82310218716929
0.0678178178178178	1.82304325387788
0.068008008008008	1.82299725404472
0.0681981981981982	1.82296415437883
0.0683883883883884	1.82294392218077
0.0685785785785786	1.8229365253345
0.0687687687687688	1.82294193229931
0.068958958958959	1.82296011210183
0.0691491491491491	1.82299103432828
0.0693393393393393	1.82303466911678
0.0695295295295295	1.82309098714981
0.0697197197197197	1.82315995964677
0.0699099099099099	1.82324155835666
0.0701001001001001	1.82333575555096
0.0702902902902903	1.8234425240165
0.0704804804804805	1.82356183704852
0.0706706706706707	1.82369366844385
0.0708608608608609	1.82383799249414
0.0710510510510511	1.8239947839793
0.0712412412412412	1.82416401816091
0.0714314314314314	1.82434567077587
0.0716216216216216	1.82453971803002
0.0718118118118118	1.82474613659202
0.072002002002002	1.82496490358716
0.0721921921921922	1.82519599659137
0.0723823823823824	1.82543939362533
0.0725725725725726	1.82569507314857
0.0727627627627628	1.82596301405383
0.072952952952953	1.82624319566133
0.0731431431431431	1.82653559771326
0.0733333333333333	1.82684020036828
0.0735235235235235	1.82715698419616
0.0737137137137137	1.82748593017245
0.0739039039039039	1.82782701967329
0.0740940940940941	1.82818023447024
0.0742842842842843	1.82854555672522
0.0744744744744745	1.82892296898554
0.0746646646646646	1.829312454179
0.0748548548548549	1.82971399560902
0.075045045045045	1.83012757694991
0.0752352352352352	1.83055318224218
0.0754254254254254	1.83099079588791
0.0756156156156156	1.83144040264622
0.0758058058058058	1.83190198762877
0.075995995995996	1.83237553629535
0.0761861861861862	1.83286103444958
0.0763763763763764	1.83335846823456
0.0765665665665666	1.83386782412869
0.0767567567567567	1.83438908894154
0.0769469469469469	1.8349222498097
0.0771371371371371	1.83546729419278
0.0773273273273273	1.83602420986947
0.0775175175175175	1.83659298493355
0.0777077077077077	1.83717360779009
0.0778978978978979	1.83776606715166
0.0780880880880881	1.83837035203453
0.0782782782782783	1.83898645175502
0.0784684684684685	1.83961435592587
0.0786586586586587	1.84025405445261
0.0788488488488489	1.8409055375301
0.079039039039039	1.84156879563898
0.0792292292292292	1.84224381954229
0.0794194194194194	1.84293060028204
0.0796096096096096	1.84362912917594
0.0797997997997998	1.84433939781406
0.07998998998999	1.84506139805562
0.0801801801801802	1.84579512202578
0.0803703703703704	1.84654056211252
0.0805605605605605	1.8472977109635
0.0807507507507507	1.84806656148304
0.0809409409409409	1.84884710682909
0.0811311311311311	1.84963934041023
0.0813213213213213	1.85044325588281
0.0815115115115115	1.85125884714796
0.0817017017017017	1.85208610834882
0.0818918918918919	1.85292503386773
0.0820820820820821	1.85377561832338
0.0822722722722723	1.85463785656817
0.0824624624624625	1.85551174368547
0.0826526526526526	1.85639727498694
0.0828428428428428	1.85729444600999
0.083033033033033	1.85820325251509
0.0832232232232232	1.85912369048331
0.0834134134134134	1.86005575611375
0.0836036036036036	1.86099944582108
0.0837937937937938	1.86195475623311
0.083983983983984	1.86292168418834
0.0841741741741742	1.8639002267336
0.0843643643643644	1.86489038112171
0.0845545545545546	1.86589214480915
0.0847447447447447	1.86690551545378
0.0849349349349349	1.86793049091257
0.0851251251251251	1.86896706923941
0.0853153153153153	1.87001524868288
0.0855055055055055	1.87107502768412
0.0856956956956957	1.87214640487463
0.0858858858858859	1.87322937907426
0.0860760760760761	1.87432394928902
0.0862662662662663	1.87543011470913
0.0864564564564564	1.87654787470691
0.0866466466466466	1.87767722883483
0.0868368368368368	1.87881817682354
0.087027027027027	1.87997071857987
0.0872172172172172	1.88113485418497
0.0874074074074074	1.88231058389241
0.0875975975975976	1.88349790812624
0.0877877877877878	1.88469682747924
0.087977977977978	1.885907342711
0.0881681681681682	1.88712945474621
0.0883583583583584	1.88836316467282
0.0885485485485485	1.88960847374032
0.0887387387387387	1.89086538335798
0.0889289289289289	1.89213389509317
0.0891191191191191	1.89341401066966
0.0893093093093093	1.89470573196596
0.0894994994994995	1.89600906101366
0.0896896896896897	1.89732399999584
0.0898798798798799	1.89865055124542
0.0900700700700701	1.89998871724362
0.0902602602602603	1.90133850061838
0.0904504504504505	1.90269990414282
0.0906406406406406	1.90407293073372
0.0908308308308308	1.90545758345
0.091021021021021	1.90685386549124
0.0912112112112112	1.90826178019626
0.0914014014014014	1.90968133104158
0.0915915915915916	1.91111252164009
0.0917817817817818	1.91255535573954
0.091971971971972	1.91400983722125
0.0921621621621622	1.91547597009863
0.0923523523523523	1.91695375851589
0.0925425425425425	1.91844320674667
0.0927327327327327	1.91994431919271
0.0929229229229229	1.92145710038254
0.0931131131131131	1.9229815549702
0.0933033033033033	1.92451768773394
0.0934934934934935	1.92606550357499
0.0936836836836837	1.92762500751625
0.0938738738738739	1.92919620470113
0.0940640640640641	1.93077910039228
0.0942542542542543	1.9323736999704
0.0944444444444444	1.93398000893308
0.0946346346346346	1.93559803289357
0.0948248248248248	1.93722777757968
0.095015015015015	1.93886924883259
0.0952052052052052	1.94052245260573
0.0953953953953954	1.94218739496366
0.0955855855855856	1.94386408208099
0.0957757757757758	1.94555252024125
0.095965965965966	1.94725271583582
0.0961561561561562	1.94896467536287
0.0963463463463463	1.95068840542633
0.0965365365365365	1.95242391273479
0.0967267267267267	1.95417120410052
0.0969169169169169	1.95593028643844
0.0971071071071071	1.95770116676511
0.0972972972972973	1.95948385219773
0.0974874874874875	1.96127834995318
0.0976776776776777	1.96308466734703
0.0978678678678679	1.96490281179259
0.098058058058058	1.96673279079995
0.0982482482482482	1.96857461197505
0.0984384384384384	1.97042828301879
0.0986286286286286	1.97229381172605
0.0988188188188188	1.97417120598482
0.099009009009009	1.97606047377531
0.0991991991991992	1.97796162316906
0.0993893893893894	1.97987466232805
0.0995795795795796	1.98179959950388
0.0997697697697698	1.98373644303685
0.09995995995996	1.98568520135519
0.10015015015015	1.98764588297416
0.10034034034034	1.98961849649527
0.100530530530531	1.99160305060543
0.100720720720721	1.99359955407618
0.100910910910911	1.99560801576287
0.101101101101101	1.99762844460387
0.101291291291291	1.99966084961978
0.101481481481481	2.00170523991272
0.101671671671672	2.00376162466548
0.101861861861862	2.00583001314082
0.102052052052052	2.00791041468073
0.102242242242242	2.01000283870567
0.102432432432432	2.01210729471384
0.102622622622623	2.01422379228047
0.102812812812813	2.01635234105713
0.103003003003003	2.01849295077096
0.103193193193193	2.02064563122406
0.103383383383383	2.02281039229272
0.103573573573574	2.0249872439268
0.103763763763764	2.027176196149
0.103953953953954	2.02937725905427
0.104144144144144	2.03159044280906
0.104334334334334	2.03381575765072
0.104524524524525	2.03605321388688
0.104714714714715	2.03830282189475
0.104904904904905	2.04056459212051
0.105095095095095	2.04283853507873
0.105285285285285	2.04512466135168
0.105475475475475	2.04742298158877
0.105665665665666	2.04973350650595
0.105855855855856	2.05205624688507
0.106046046046046	2.05439121357333
0.106236236236236	2.05673841748265
0.106426426426426	2.05909786958917
0.106616616616617	2.06146958093257
0.106806806806807	2.0638535626156
0.106996996996997	2.06624982580348
0.107187187187187	2.06865838172333
0.107377377377377	2.07107924166365
0.107567567567568	2.07351241697375
0.107757757757758	2.07595791906325
0.107947947947948	2.07841575940153
0.108138138138138	2.08088594951717
0.108328328328328	2.08336850099751
0.108518518518519	2.08586342548804
0.108708708708709	2.08837073469198
0.108898898898899	2.09089044036971
0.109089089089089	2.0934225543383
0.109279279279279	2.09596708847103
0.109469469469469	2.09852405469686
0.10965965965966	2.101093465
0.10984984984985	2.10367533141938
0.11004004004004	2.10626966604821
0.11023023023023	2.10887648103351
0.11042042042042	2.11149578857563
0.110610610610611	2.11412760092781
0.110800800800801	2.11677193039571
0.110990990990991	2.11942878933696
0.111181181181181	2.12209819016075
0.111371371371371	2.12478014532734
0.111561561561562	2.12747466734765
0.111751751751752	2.13018176878283
0.111941941941942	2.13290146224384
0.112132132132132	2.13563376039101
0.112322322322322	2.13837867593363
0.112512512512512	2.14113622162952
0.112702702702703	2.14390641028467
0.112892892892893	2.14668925475278
0.113083083083083	2.14948476793487
0.113273273273273	2.15229296277891
0.113463463463463	2.15511385227941
0.113653653653654	2.15794744947701
0.113843843843844	2.16079376745813
0.114034034034034	2.16365281935458
0.114224224224224	2.16652461834315
0.114414414414414	2.16940917764528
0.114604604604605	2.17230651052666
0.114794794794795	2.17521663029687
0.114984984984985	2.17813955030905
0.115175175175175	2.18107528395946
0.115365365365365	2.18402384468722
0.115555555555556	2.18698524597389
0.115745745745746	2.18995950134316
0.115935935935936	2.19294662436047
0.116126126126126	2.19594662863269
0.116316316316316	2.19895952780779
0.116506506506507	2.20198533557449
0.116696696696697	2.20502406566191
0.116886886886887	2.2080757318393
0.117077077077077	2.21114034791563
0.117267267267267	2.21421792773935
0.117457457457457	2.21730848519802
0.117647647647648	2.220412034218
0.117837837837838	2.22352858876416
0.118028028028028	2.22665816283955
0.118218218218218	2.22980077048508
0.118408408408408	2.23295642577926
0.118598598598599	2.23612514283786
0.118788788788789	2.23930693581362
0.118978978978979	2.24250181889595
0.119169169169169	2.24570980631068
0.119359359359359	2.24893091231969
0.11954954954955	2.25216515122069
0.11973973973974	2.25541253734693
0.11992992992993	2.25867308506687
0.12012012012012	2.26194680878396
0.12031031031031	2.26523372293632
0.1205005005005	2.26853384199649
0.120690690690691	2.27184718047115
0.120880880880881	2.27517375290086
0.121071071071071	2.27851357385977
0.121261261261261	2.2818666579554
0.121451451451451	2.28523301982832
0.121641641641642	2.28861267415196
0.121831831831832	2.29200563563229
0.122022022022022	2.2954119190076
0.122212212212212	2.29883153904826
0.122402402402402	2.30226451055643
0.122592592592593	2.30571084836584
0.122782782782783	2.30917056734157
0.122972972972973	2.31264368237974
0.123163163163163	2.31613020840734
0.123353353353353	2.31963016038194
0.123543543543544	2.3231435532915
0.123733733733734	2.32667040215409
0.123923923923924	2.33021072201771
0.124114114114114	2.33376452796
0.124304304304304	2.33733183508807
0.124494494494494	2.34091265853824
0.124684684684685	2.34450701347584
0.124874874874875	2.34811491509496
0.125065065065065	2.35173637861826
0.125255255255255	2.35537141929674
0.125445445445445	2.35902005240953
0.125635635635636	2.36268229326367
0.125825825825826	2.36635815719389
0.126016016016016	2.37004765956245
0.126206206206206	2.37375081575886
0.126396396396396	2.37746764119973
0.126586586586587	2.38119815132855
0.126776776776777	2.38494236161547
0.126966966966967	2.38870028755713
0.127157157157157	2.39247194467645
0.127347347347347	2.39625734852242
0.127537537537538	2.40005651466993
0.127727727727728	2.40386945871957
0.127917917917918	2.40769619629742
0.128108108108108	2.41153674305488
0.128298298298298	2.41539111466847
0.128488488488488	2.41925932683968
0.128678678678679	2.42314139529471
0.128868868868869	2.42703733578439
0.129059059059059	2.43094716408388
0.129249249249249	2.43487089599262
0.129439439439439	2.43880854733403
0.12962962962963	2.44276013395542
0.12981981981982	2.44672567172778
0.13001001001001	2.45070517654561
0.1302002002002	2.45469866432674
0.13039039039039	2.45870615101219
0.130580580580581	2.46272765256597
0.130770770770771	2.46676318497491
0.130960960960961	2.47081276424852
0.131151151151151	2.47487640641883
0.131341341341341	2.47895412754019
0.131531531531532	2.48304594368912
0.131721721721722	2.48715187096419
0.131911911911912	2.4912719254858
0.132102102102102	2.49540612339606
0.132292292292292	2.49955448085865
0.132482482482482	2.50371701405862
0.132672672672673	2.50789373920225
0.132862862862863	2.51208467251693
0.133053053053053	2.51628983025097
0.133243243243243	2.52050922867347
0.133433433433433	2.52474288407418
0.133623623623624	2.52899081276333
0.133813813813814	2.53325303107149
0.134004004004004	2.53752955534944
0.134194194194194	2.54182040196803
0.134384384384384	2.54612558731801
0.134574574574575	2.55044512780991
0.134764764764765	2.55477903987388
0.134954954954955	2.55912733995961
0.135145145145145	2.56349004453611
0.135335335335335	2.56786717009164
0.135525525525526	2.57225873313352
0.135715715715716	2.57666475018807
0.135905905905906	2.58108523780039
0.136096096096096	2.5855202125343
0.136286286286286	2.58996969097216
0.136476476476476	2.59443368971479
0.136666666666667	2.59891222538129
0.136856856856857	2.60340531460894
0.137047047047047	2.60791297405308
0.137237237237237	2.61243522038697
0.137427427427427	2.61697207030166
0.137617617617618	2.62152354050591
0.137807807807808	2.626089647726
0.137997997997998	2.63067040870567
0.138188188188188	2.63526584020596
0.138378378378378	2.63987595900512
0.138568568568569	2.64450078189846
0.138758758758759	2.64914032569828
0.138948948948949	2.6537946072337
0.139139139139139	2.65846364335057
0.139329329329329	2.66314745091137
0.13951951951952	2.66784604679508
0.13970970970971	2.67255944789707
0.1398998998999	2.67728767112898
0.14009009009009	2.68203073341862
0.14028028028028	2.68678865170988
0.14047047047047	2.69156144296257
0.140660660660661	2.69634912415235
0.140850850850851	2.70115171227064
0.141041041041041	2.70596922432446
0.141231231231231	2.71080167733636
0.141421421421421	2.71564908834432
0.141611611611612	2.72051147440163
0.141801801801802	2.7253888525768
0.141991991991992	2.73028123995343
0.142182182182182	2.73518865363016
0.142372372372372	2.74011111072051
0.142562562562563	2.74504862835284
0.142752752752753	2.7500012236702
0.142942942942943	2.75496891383027
0.143133133133133	2.75995171600524
0.143323323323323	2.76494964738171
0.143513513513514	2.76996272516062
0.143703703703704	2.77499096655713
0.143893893893894	2.78003438880056
0.144084084084084	2.78509300913424
0.144274274274274	2.79016684481547
0.144464464464464	2.7952559131154
0.144654654654655	2.80036023131896
0.144844844844845	2.80547981672474
0.145035035035035	2.81061468664493
0.145225225225225	2.81576485840522
0.145415415415415	2.82093034934469
0.145605605605606	2.82611117681578
0.145795795795796	2.83130735818413
0.145985985985986	2.83651891082855
0.146176176176176	2.84174585214089
0.146366366366366	2.84698819952602
0.146556556556557	2.85224597040167
0.146746746746747	2.85751918219839
0.146936936936937	2.86280785235946
0.147127127127127	2.86811199834081
0.147317317317317	2.87343163761093
0.147507507507508	2.8787667876508
0.147697697697698	2.8841174659538
0.147887887887888	2.88948369002562
0.148078078078078	2.89486547738422
0.148268268268268	2.90026284555969
0.148458458458458	2.90567581209426
0.148648648648649	2.91110439454211
0.148838838838839	2.9165486104694
0.149029029029029	2.92200847745413
0.149219219219219	2.92748401308609
0.149409409409409	2.93297523496675
0.1495995995996	2.93848216070924
0.14978978978979	2.94400480793826
0.14997997997998	2.94954319428995
0.15017017017017	2.95509733741191
0.15036036036036	2.96066725496305
0.150550550550551	2.96625296461356
0.150740740740741	2.97185448404482
0.150930930930931	2.97747183094937
0.151121121121121	2.98310502303075
0.151311311311311	2.98875407800354
0.151501501501502	2.99441901359321
0.151691691691692	3.0000998475361
0.151881881881882	3.0057965975793
0.152072072072072	3.01150928148065
0.152262262262262	3.01723791700862
0.152452452452452	3.02298252194227
0.152642642642643	3.02874311407116
0.152832832832833	3.03451971119533
0.153023023023023	3.04031233112517
0.153213213213213	3.04612099168141
0.153403403403403	3.05194571069504
0.153593593593594	3.05778650600724
0.153783783783784	3.06364339546932
0.153973973973974	3.06951639694265
0.154164164164164	3.07540552829861
0.154354354354354	3.08131080741853
0.154544544544545	3.08723225219362
0.154734734734735	3.09316988052491
0.154924924924925	3.09912371032319
0.155115115115115	3.10509375950896
0.155305305305305	3.11108004601236
0.155495495495495	3.1170825877731
0.155685685685686	3.12310140274044
0.155875875875876	3.12913650887308
0.156066066066066	3.13518792413915
0.156256256256256	3.14125566651612
0.156446446446446	3.14733975399077
0.156636636636637	3.1534402045591
0.156826826826827	3.1595570362263
0.157017017017017	3.16569026700669
0.157207207207207	3.17183991492366
0.157397397397397	3.17800599800963
0.157587587587588	3.18418853430595
0.157777777777778	3.19038754186291
0.157967967967968	3.19660303873964
0.158158158158158	3.20283504300407
0.158348348348348	3.2090835727329
0.158538538538539	3.2153486460115
0.158728728728729	3.2216302809339
0.158918918918919	3.22792849560272
0.159109109109109	3.2342433081291
0.159299299299299	3.24057473663272
0.159489489489489	3.24692279924164
0.15967967967968	3.25328751409236
0.15986986986987	3.25966889932969
0.16006006006006	3.26606697310673
0.16025025025025	3.27248175358484
0.16044044044044	3.27891325893356
0.160630630630631	3.28536150733057
0.160820820820821	3.29182651696165
0.161011011011011	3.29830830602063
0.161201201201201	3.30480689270933
0.161391391391391	3.31132229523754
0.161581581581582	3.31785453182294
0.161771771771772	3.32440362069107
0.161961961961962	3.33096958007529
0.162152152152152	3.33755242821673
0.162342342342342	3.34415218336425
0.162532532532533	3.35076886377435
0.162722722722723	3.3574024877112
0.162912912912913	3.36405307344655
0.163103103103103	3.37072063925969
0.163293293293293	3.37740520343739
0.163483483483484	3.38410678427391
0.163673673673674	3.3908254000709
0.163863863863864	3.39756106913738
0.164054054054054	3.4043138097897
0.164244244244244	3.41108364035151
0.164434434434434	3.41787057915368
0.164624624624625	3.42467464453428
0.164814814814815	3.43149585483856
0.165005005005005	3.43833422841886
0.165195195195195	3.44518978363463
0.165385385385385	3.45206253885232
0.165575575575576	3.4589525124454
0.165765765765766	3.46585972279428
0.165955955955956	3.47278418828631
0.166146146146146	3.47972592731568
0.166336336336336	3.48668495828344
0.166526526526527	3.49366129959743
0.166716716716717	3.50065496967226
0.166906906906907	3.50766598692925
0.167097097097097	3.5146943697964
0.167287287287287	3.52174013670836
0.167477477477477	3.52880330610638
0.167667667667668	3.53588389643829
0.167857857857858	3.54298192615843
0.168048048048048	3.55009741372767
0.168238238238238	3.55723037761329
0.168428428428428	3.56438083628905
0.168618618618619	3.57154880823503
0.168808808808809	3.57873431193772
0.168998998998999	3.58593736588987
0.169189189189189	3.59315798859056
0.169379379379379	3.60039619854507
0.16956956956957	3.60765201426492
0.16975975975976	3.61492545426777
0.16994994994995	3.62221653707744
0.17014014014014	3.62952528122386
0.17033033033033	3.63685170524302
0.170520520520521	3.64419582767694
0.170710710710711	3.65155766707365
0.170900900900901	3.65893724198715
0.171091091091091	3.66633457097737
0.171281281281281	3.67374967261015
0.171471471471471	3.68118256545721
0.171661661661662	3.68863326809608
0.171851851851852	3.69610179911012
0.172042042042042	3.70358817708845
0.172232232232232	3.71109242062593
0.172422422422422	3.71861454832316
0.172612612612613	3.72615457878637
0.172802802802803	3.73371253062747
0.172992992992993	3.74128842246398
0.173183183183183	3.748882272919
0.173373373373373	3.75649410062119
0.173563563563564	3.76412392420473
0.173753753753754	3.7717717623093
0.173943943943944	3.77943763358003
0.174134134134134	3.78712155666751
0.174324324324324	3.79482355022771
0.174514514514515	3.80254363292198
0.174704704704705	3.81028182341702
0.174894894894895	3.81803814038486
0.175085085085085	3.82581260250278
0.175275275275275	3.83360522845336
0.175465465465465	3.84141603692439
0.175655655655656	3.84924504660887
0.175845845845846	3.85709227620496
0.176036036036036	3.86495774441598
0.176226226226226	3.87284146995037
0.176416416416416	3.88074347152165
0.176606606606607	3.88866376784842
0.176796796796797	3.89660237765429
0.176986986986987	3.9045593196679
0.177177177177177	3.91253461262287
0.177367367367367	3.92052827525777
0.177557557557558	3.9285403263161
0.177747747747748	3.93657078454627
0.177937937937938	3.94461966870155
0.178128128128128	3.95268699754009
0.178318318318318	3.96077278982482
0.178508508508509	3.96887706432351
0.178698698698699	3.97699983980869
0.178888888888889	3.98514113505762
0.179079079079079	3.99330096885232
0.179269269269269	4.00147935997946
0.179459459459459	4.00967632723044
0.17964964964965	4.01789188940125
0.17983983983984	4.02612606529254
0.18003003003003	4.03437887370955
0.18022022022022	4.04265033346209
0.18041041041041	4.05094046336454
0.180600600600601	4.05924928223577
0.180790790790791	4.06757680889918
0.180980980980981	4.07592306218266
0.181171171171171	4.08428806091852
0.181361361361361	4.09267182394352
0.181551551551552	4.10107437009885
0.181741741741742	4.10949571823005
0.181931931931932	4.11793588718705
0.182122122122122	4.12639489582411
0.182312312312312	4.1348727629998
0.182502502502503	4.143369507577
0.182692692692693	4.15188514842285
0.182882882882883	4.16041970440875
0.183073073073073	4.16897319441033
0.183263263263263	4.17754563730742
0.183453453453453	4.18613705198403
0.183643643643644	4.19474745732835
0.183833833833834	4.20337687223269
0.184024024024024	4.2120253155935
0.184214214214214	4.22069280631132
0.184404404404404	4.22937936329077
0.184594594594595	4.23808500544053
0.184784784784785	4.24680975167329
0.184974974974975	4.2555536209058
0.185165165165165	4.26431663205877
0.185355355355355	4.2730988040569
0.185545545545546	4.28190015582883
0.185735735735736	4.29072070630716
0.185925925925926	4.29956047442836
0.186116116116116	4.30841947913284
0.186306306306306	4.31729773936486
0.186496496496496	4.32619527407252
0.186686686686687	4.33511210220779
0.186876876876877	4.34404824272642
0.187067067067067	4.35300371458799
0.187257257257257	4.36197853675581
0.187447447447447	4.37097272819699
0.187637637637638	4.37998630788235
0.187827827827828	4.38901929478645
0.188018018018018	4.39807170788753
0.188208208208208	4.40714356616752
0.188398398398398	4.41623488861202
0.188588588588589	4.42534569421027
0.188778778778779	4.43447600195512
0.188968968968969	4.44362583084305
0.189159159159159	4.45279519987412
0.189349349349349	4.46198412805196
0.18953953953954	4.47119263438376
0.18972972972973	4.48042073788023
0.18991991991992	4.48966845755562
0.19011011011011	4.49893581242766
0.1903003003003	4.50822282151759
0.19049049049049	4.51752950385008
0.190680680680681	4.52685587845327
0.190870870870871	4.53620196435873
0.191061061061061	4.54556778060144
0.191251251251251	4.55495334621979
0.191441441441441	4.56435868025552
0.191631631631632	4.57378380175376
0.191821821821822	4.58322872976299
0.192012012012012	4.59269348333499
0.192202202202202	4.60217808152488
0.192392392392392	4.61168254339108
0.192582582582583	4.62120688799526
0.192772772772773	4.63075113440239
0.192962962962963	4.64031530168068
0.193153153153153	4.64989940890155
0.193343343343343	4.65950347513968
0.193533533533534	4.66912751947289
0.193723723723724	4.67877156098225
0.193913913913914	4.68843561875195
0.194104104104104	4.69811971186938
0.194294294294294	4.70782385942501
0.194484484484484	4.71754808051249
0.194674674674675	4.72729239422855
0.194864864864865	4.73705681967301
0.195055055055055	4.74684137594878
0.195245245245245	4.75664608216183
0.195435435435435	4.76647095742118
0.195625625625626	4.77631602083886
0.195815815815816	4.78618129152997
0.196006006006006	4.79606678861255
0.196196196196196	4.80597253120768
0.196386386386386	4.81589853843939
0.196576576576577	4.82584482943468
0.196766766766767	4.83581142332349
0.196956956956957	4.84579833923868
0.197147147147147	4.85580559631606
0.197337337337337	4.86583321369433
0.197527527527528	4.87588121051505
0.197717717717718	4.8859496059227
0.197907907907908	4.8960384190646
0.198098098098098	4.90614766909092
0.198288288288288	4.91627737515466
0.198478478478478	4.92642755641165
0.198668668668669	4.93659823202053
0.198858858858859	4.94678942114271
0.199049049049049	4.95700114294242
0.199239239239239	4.96723341658662
0.199429429429429	4.97748626124506
0.19961961961962	4.98775969609019
0.19980980980981	4.99805374029721
0.2	5.00836841304405
