# Supplementary material for: Physical observables to determine the nature of membrane-less cellular sub-compartments
Source: eLife. 2021 Oct 22;10:e69181. doi: 10.7554/eLife.69181 (PMC8598233; doi:10.7554/eLife.69181)
Supplement: Figure 4—source data 1. [file elife-69181-fig4-data1.zip › Fig4Bblack_1.csv]

0.01	32.83335
0.011	30.0507439241801
0.012	27.7319320418359
0.013	25.7698944938196
0.014	24.0881896617835
0.015	22.6307614212468
0.016	21.3555686747621
0.017	20.2304632851409
0.018	19.2304420309372
0.019	18.3357663654628
0.02	17.5306462480975
0.021	16.8023000237972
0.022	16.1402706990988
0.023	15.5359205809075
0.024	14.9820522555861
0.025	14.4726205330641
0.026	14.0025108653823
0.027	13.5673670055608
0.028	13.1634555967103
0.029	12.7875587771888
0.03	12.4368882647268
0.031	12.1090160694318
0.032	11.8018181981047
0.033	11.5134285941344
0.034	11.2422012056468
0.035	10.9866785562565
0.036	10.7455655540269
0.037	10.5177075476256
0.038	10.3020718472977
0.039	10.0977320887659
0.04	9.903854942546
0.041	9.71968876824037
0.042	9.5445538896466
0.043	9.37783422682793
0.044	9.21897006926483
0.045	9.06745181258646
0.046	8.92281451225008
0.047	8.78463313249562
0.048	8.65251838918071
0.049	8.5261131016565
0.05	8.40508898241827
0.051	8.28914380444425
0.052	8.17799889537996
0.053	8.07139691539978
0.054	7.96909988197279
0.055	7.87088741010872
0.056	7.77655514114895
0.057	7.68591333694795
0.058	7.59878561948423
0.059	7.51500783864641
0.06	7.43442705324075
0.061	7.35690061222738
0.062	7.2822953248692
0.063	7.21048670991416
0.064	7.14135831516681
0.065	7.07480109986849
0.066	7.0107128732249
0.067	6.9489977832147
0.068	6.88956585050327
0.069	6.8323325428857
0.07	6.7772183862061
0.071	6.72414860815697
0.072	6.67305281176193
0.073	6.62386467569554
0.074	6.57652167890144
0.075	6.53096484724111
0.076	6.487138520144
0.077	6.44499013544078
0.078	6.40447003074786
0.079	6.36553125993668
0.08	6.32812942336775
0.081	6.29222251069997
0.082	6.25777075520171
0.083	6.22473649859359
0.084	6.1930840655454
0.085	6.16277964703201
0.086	6.13379119182729
0.087	6.10608830548113
0.088	6.07964215618448
0.089	6.05442538698052
0.09	6.0304120338284
0.091	6.00757744906943
0.092	5.98589822988455
0.093	5.96535215136746
0.094	5.94591810386973
0.095	5.92757603430295
0.096	5.91030689110963
0.097	5.89409257263784
0.098	5.87891587867668
0.099	5.86476046492892
0.1	5.85161080021536
0.101	5.83945212622143
0.102	5.82827041961166
0.103	5.81805235635113
0.104	5.8087852780852
0.105	5.80045716044047
0.106	5.79305658312001
0.107	5.78657270167548
0.108	5.78099522084749
0.109	5.77631436937342
0.11	5.77252087616938
0.111	5.76960594779967
0.112	5.7675612471532
0.113	5.76637887325209
0.114	5.76605134212306
0.115	5.7665715686668
0.116	5.76793284946507
0.117	5.77012884646963
0.118	5.7731535715204
0.119	5.77700137164427
0.12	5.78166691508902
0.121	5.78714517804971
0.122	5.79343143204787
0.123	5.80052123192639
0.124	5.80841040442524
0.125	5.81709503730563
0.126	5.82657146899198
0.127	5.83683627870332
0.128	5.84788627704721
0.129	5.85971849705127
0.13	5.87233018560847
0.131	5.88571879531439
0.132	5.89988197667545
0.133	5.91481757066862
0.134	5.93052360163434
0.135	5.94699827048528
0.136	5.96423994821469
0.137	5.98224716968911
0.138	6.00101862771091
0.139	6.02055316733714
0.14	6.0408497804419
0.141	6.06190760051002
0.142	6.08372589765078
0.143	6.10630407382084
0.144	6.1296416582462
0.145	6.15373830303361
0.146	6.1785937789623
0.147	6.20420797144755
0.148	6.23058087666777
0.149	6.25771259784772
0.15	6.2856033416902
0.151	6.31425341494969
0.152	6.34366322114117
0.153	6.37383325737795
0.154	6.40476411133286
0.155	6.4364564583169
0.156	6.46891105847036
0.157	6.50212875406122
0.158	6.53611046688622
0.159	6.57085719576992
0.16	6.60637001415757
0.161	6.64265006779775
0.162	6.67969857251071
0.163	6.71751681203902
0.164	6.75610613597668
0.165	6.79546795777369
0.166	6.83560375281265
0.167	6.87651505655447
0.168	6.91820346275036
0.169	6.96067062171727
0.17	7.00391823867413
0.171	7.0479480721366
0.172	7.09276193236772
0.173	7.13836167988231
0.174	7.18474922400295
0.175	7.23192652146551
0.176	7.27989557507215
0.177	7.32865843239001
0.178	7.37821718449376
0.179	7.42857396475037
0.18	7.47973094764422
0.181	7.53169034764136
0.182	7.58445441809104
0.183	7.63802545016336
0.184	7.69240577182154
0.185	7.74759774682748
0.186	7.80360377377944
0.187	7.86042628518062
0.188	7.91806774653737
0.189	7.97653065548615
0.19	8.03581754094798
0.191	8.09593096230946
0.192	8.15687350862939
0.193	8.21864779787011
0.194	8.28125647615249
0.195	8.34470221703399
0.196	8.40898772080869
0.197	8.47411571382872
0.198	8.54008894784623
0.199	8.60691019937519
0.2	8.67458226907236
0.201	8.7431079811367
0.202	8.81249018272665
0.203	8.88273174339466
0.204	8.95383555453824
0.205	9.02580452886724
0.206	9.09864159988651
0.207	9.1723497213936
0.208	9.246931866991
0.209	9.32239102961228
0.21	9.39873022106188
0.211	9.47595247156787
0.212	9.55406082934752
0.213	9.63305836018492
0.214	9.71294814702062
0.215	9.79373328955259
0.216	9.87541690384834
0.217	9.95800212196775
0.218	10.0414920915962
0.219	10.125889975688
0.22	10.2111989521192
0.221	10.2974222133499
0.222	10.3845629660962
0.223	10.4726244310101
0.224	10.5616098423687
0.225	10.6515224477712
0.226	10.7423655078445
0.227	10.8341422959558
0.228	10.9268560979337
0.229	11.0205102117958
0.23	11.1151079474838
0.231	11.2106526266052
0.232	11.3071475821823
0.233	11.4045961584069
0.234	11.503001710402
0.235	11.6023676039886
0.236	11.7026972154597
0.237	11.803993931359
0.238	11.9062611482657
0.239	12.0095022725845
0.24	12.1137207203409
0.241	12.2189199169814
0.242	12.3251032971794
0.243	12.4322743046448
0.244	12.5404363919391
0.245	12.6495930202945
0.246	12.7597476594381
0.247	12.8709037874196
0.248	12.9830648904434
0.249	13.0962344627053
0.25	13.2104160062324
0.251	13.3256130307268
0.252	13.4418290534141
0.253	13.5590675988938
0.254	13.6773321989949
0.255	13.7966263926337
0.256	13.9169537256755
0.257	14.0383177507995
0.258	14.1607220273665
0.259	14.2841701212903
0.26	14.4086656049113
0.261	14.5342120568736
0.262	14.6608130620045
0.263	14.7884722111973
0.264	14.9171931012962
0.265	15.0469793349838
0.266	15.1778345206717
0.267	15.3097622723932
0.268	15.4427662096981
0.269	15.5768499575506
0.27	15.7120171462286
0.271	15.8482714112261
0.272	15.9856163931567
0.273	16.1240557376607
0.274	16.2635930953125
0.275	16.4042321215315
0.276	16.5459764764941
0.277	16.6888298250476
0.278	16.8327958366267
0.279	16.977878185171
0.28	17.1240805490444
0.281	17.2714066109568
0.282	17.4198600578864
0.283	17.5694445810052
0.284	17.7201638756042
0.285	17.8720216410219
0.286	18.025021580573
0.287	18.1791674014795
0.288	18.3344628148027
0.289	18.4909115353766
0.29	18.6485172817434
0.291	18.8072837760891
0.292	18.9672147441817
0.293	19.1283139153096
0.294	19.290585022222
0.295	19.4540318010703
0.296	19.6186579913504
0.297	19.7844673358466
0.298	19.9514635805762
0.299	20.1196504747357
0.3	20.2890317706476
0.301	20.4596112237086
0.302	20.6313925923386
0.303	20.8043796379311
0.304	20.9785761248038
0.305	21.1539858201509
0.306	21.3306124939964
0.307	21.5084599191476
0.308	21.6875318711499
0.309	21.867832128243
0.31	22.0493644713166
0.311	22.2321326838688
0.312	22.4161405519635
0.313	22.6013918641897
0.314	22.7878904116214
0.315	22.975639987778
0.316	23.1646443885856
0.317	23.3549074123392
0.318	23.5464328596652
0.319	23.7392245334851
0.32	23.9332862389796
0.321	24.1286217835533
0.322	24.3252349768001
0.323	24.5231296304696
0.324	24.7223095584336
0.325	24.9227785766535
0.326	25.1245405031483
0.327	25.327599157963
0.328	25.5319583631379
0.329	25.7376219426783
